# Supplementary material for: Heterometallic cobalt(ii) calix[6 and 8]arenes: synthesis, structure and electrochemical activity
Source: RSC Adv. 2022 Apr 14;12(19):11672–85. doi: 10.1039/d2ra01009g (PMC9010074; doi:10.1039/d2ra01009g)
Supplement: RA-012-D2RA01009G-s002 [file RA-012-D2RA01009G-s002.cif]

# Electronic Supplementary Material (ESI) for RSC Advances.
# This journal is © The Royal Society of Chemistry 2022

####################################################################### 
# 
# This file contains crystal structure data downloaded from the 
# Cambridge Structural Database (CSD) hosted by the Cambridge 
# Crystallographic Data Centre (CCDC).
# 
# Full information about CCDC data access policies and citation 
# guidelines are available at http://www.ccdc.cam.ac.uk/access/V1 
# 
# Audit and citation data items may have been added by the CCDC. 
# Please retain this information to preserve the provenance of 
# this file and to allow appropriate attribution of the data. 
# 
#######################################################################

data_CoLi1
_database_code_depnum_ccdc_archive 'CCDC 2090095'
loop_
_audit_author_name
_audit_author_address
'Timothy Prior'
;University of Hull
United Kingdom
;
_audit_update_record             
;
2021-06-15 deposited with the CCDC.	2022-03-14 downloaded from the CCDC.
;

_vrf_PLAT780_CoLi1               
;
RESPONSE: We believe the structure contains a properly connected set.
It is built up of molecules and when the asymmetric unit is viewed only
whole molecules are present. (This alert is in error) 
;


# SQUEEZE RESULTS
# Note: Data are Listed for all Voids in the P1 Unit Cell
# i.e. Centre of Gravity, Solvent Accessible Volume,
# Recovered number of Electrons in the Void and
# Details about the Squeezed Material
loop_
_platon_squeeze_void_nr
_platon_squeeze_void_average_x
_platon_squeeze_void_average_y
_platon_squeeze_void_average_z
_platon_squeeze_void_volume
_platon_squeeze_void_count_electrons
_platon_squeeze_void_content
1 0.500 0.000 0.500 1069 210 '10MeCN '
2 -0.500 0.500 1.000 1069 210 10MeCN
3 0.071 0.580 0.688 7 1 ' '
4 0.071 0.920 0.188 7 1 ' '
5 0.106 0.667 0.301 16 1 ' '
6 0.106 0.833 0.801 16 1 ' '
7 0.134 0.171 0.676 11 2 ' '
8 0.134 0.329 0.176 11 2 ' '
9 0.270 0.194 0.274 13 2 ' '
10 0.270 0.306 0.774 13 2 ' '
11 0.729 0.694 0.226 13 3 ' '
12 0.729 0.806 0.726 13 2 ' '
13 0.866 0.671 0.824 11 1 ' '
14 0.866 0.829 0.324 11 1 ' '
15 0.893 0.167 0.199 16 2 ' '
16 0.893 0.333 0.699 16 2 ' '
17 0.928 0.080 0.813 7 1 ' '
18 0.928 0.420 0.312 7 1 ' '
_platon_squeeze_details          ?


_audit_creation_method           SHELXL-2018/1
_shelx_SHELXL_version_number     2018/1
_chemical_name_systematic        ?
_chemical_name_common            ?
_chemical_melting_point          ?
_chemical_formula_moiety         
;

C154 H196 Br2 Co3 Li9 N7 O16, 10(C2 H3 N), 5[CH3CN]
;
_chemical_formula_sum            'C184 H239 Br2 Co3 Li9 N22 O16'
_chemical_formula_weight         3414.079

loop_
_atom_type_symbol
_atom_type_description
_atom_type_scat_dispersion_real
_atom_type_scat_dispersion_imag
_atom_type_scat_source
C C 0.0033 0.0016 'International Tables Vol C Tables 4.2.6.8 and 6.1.1.4'
H H 0.0000 0.0000 'International Tables Vol C Tables 4.2.6.8 and 6.1.1.4'
Li Li -0.0003 0.0001 'International Tables Vol C Tables 4.2.6.8 and 6.1.1.4'
N N 0.0061 0.0033 'International Tables Vol C Tables 4.2.6.8 and 6.1.1.4'
O O 0.0106 0.0060 'International Tables Vol C Tables 4.2.6.8 and 6.1.1.4'
Co Co 0.3494 0.9721 'International Tables Vol C Tables 4.2.6.8 and 6.1.1.4'
Br Br -0.2901 2.4595 'International Tables Vol C Tables 4.2.6.8 and 6.1.1.4'

_space_group_crystal_system      monoclinic
_space_group_IT_number           14
_space_group_name_H-M_alt        'P 21/c'
_space_group_name_Hall           '-P 2ybc'

_shelx_space_group_comment       
;
The symmetry employed for this shelxl refinement is uniquely defined
by the following loop, which should always be used as a source of
symmetry information in preference to the above space-group names.
They are only intended as comments.
;

loop_
_space_group_symop_operation_xyz
'x, y, z'
'-x, y+1/2, -z+1/2'
'-x, -y, -z'
'x, -y-1/2, z-1/2'

_cell_length_a                   16.6753(4)
_cell_length_b                   61.6021(17)
_cell_length_c                   18.8069(7)
_cell_angle_alpha                90
_cell_angle_beta                 91.986(2)
_cell_angle_gamma                90
_cell_volume                     19307.5(10)
_cell_formula_units_Z            4
_cell_measurement_temperature    100(2)
_cell_measurement_reflns_used    26345
_cell_measurement_theta_min      2.23
_cell_measurement_theta_max      27.447

_exptl_crystal_description       block
_exptl_crystal_colour            blue
_exptl_crystal_density_meas      ?
_exptl_crystal_density_method    ?
_exptl_crystal_density_diffrn    1.175
_exptl_crystal_F_000             6748
_exptl_transmission_factor_min   ?
_exptl_transmission_factor_max   ?
_exptl_crystal_size_max          0.220
_exptl_crystal_size_mid          0.120
_exptl_crystal_size_min          0.015
_exptl_absorpt_coefficient_mu    0.726
_shelx_estimated_absorpt_T_min   0.857
_shelx_estimated_absorpt_T_max   0.989
_exptl_absorpt_correction_type   multi-scan
_exptl_absorpt_correction_T_min  0.71287
_exptl_absorpt_correction_T_max  1.0000
_exptl_absorpt_process_details   
;
CrysAlisPro 1.171.38.43 (Rigaku Oxford Diffraction, 2015)
Empirical absorption correction using spherical harmonics,
 implemented in SCALE3 ABSPACK scaling algorithm.
;
_exptl_absorpt_special_details   ?
_diffrn_ambient_temperature      100(2)
_diffrn_radiation_wavelength     0.71073
_diffrn_radiation_type           MoK\a
_diffrn_source                   'rotating anode'
_diffrn_measurement_device_type  
;
Rigaku FRE+ equipped with VHF Varimax confocal mirrors and an 
AFC10 goniometer and HG Saturn 724+ detector
;
_diffrn_measurement_method       'profile data from \w-scans'
_diffrn_detector_area_resol_mean 28.5714
_diffrn_reflns_number            79547
_diffrn_reflns_av_unetI/netI     0.0904
_diffrn_reflns_av_R_equivalents  ?
_diffrn_reflns_limit_h_min       -19
_diffrn_reflns_limit_h_max       19
_diffrn_reflns_limit_k_min       -73
_diffrn_reflns_limit_k_max       71
_diffrn_reflns_limit_l_min       -22
_diffrn_reflns_limit_l_max       22
_diffrn_reflns_theta_min         2.056
_diffrn_reflns_theta_max         25.027
_diffrn_reflns_theta_full        25.027
_diffrn_measured_fraction_theta_max 0.999
_diffrn_measured_fraction_theta_full 0.999
_diffrn_reflns_Laue_measured_fraction_max 0.999
_diffrn_reflns_Laue_measured_fraction_full 0.999
_diffrn_reflns_point_group_measured_fraction_max 0.999
_diffrn_reflns_point_group_measured_fraction_full 0.999
_reflns_number_total             79547
_reflns_number_gt                52688
_reflns_threshold_expression     'I > 2\s(I)'
_reflns_Friedel_coverage         0.000
_reflns_Friedel_fraction_max     .
_reflns_Friedel_fraction_full    .

_reflns_special_details          
;
 Structure factors included contributions from the .fab file.
 
 _reflns_Friedel_fraction is defined as the number of unique
 Friedel pairs measured divided by the number that would be
 possible theoretically, ignoring centric projections and
 systematic absences.
;

_computing_data_collection       'CrysAlisPro 1.171.38.43 (Rigaku OD, 2015)'
_computing_cell_refinement       'CrysAlisPro 1.171.38.43 (Rigaku OD, 2015)'
_computing_data_reduction        'CrysAlisPro 1.171.38.43 (Rigaku OD, 2015)'
_computing_structure_solution    'SHELXT (Sheldrick, 2015)'
_computing_structure_refinement  'SHELXL-2018/1 (Sheldrick, 2018)'
_computing_molecular_graphics    ?
_computing_publication_material  ?
_refine_special_details          'Refined as a 2-component twin.,Twin,SQUEEZE'
_refine_ls_structure_factor_coef Fsqd
_refine_ls_matrix_type           full
_refine_ls_weighting_scheme      calc
_refine_ls_weighting_details     
'w=1/[\s^2^(Fo^2^)+(0.1119P)^2^+400.6648P] where P=(Fo^2^+2Fc^2^)/3'
_atom_sites_solution_primary     ?
_atom_sites_solution_secondary   ?
_atom_sites_solution_hydrogens   geom
_refine_ls_hydrogen_treatment    constr
_refine_ls_extinction_method     none
_refine_ls_extinction_coef       .
_refine_ls_number_reflns         79547
_refine_ls_number_parameters     2006
_refine_ls_number_restraints     3178
_refine_ls_R_factor_all          0.2373
_refine_ls_R_factor_gt           0.1766
_refine_ls_wR_factor_ref         0.4369
_refine_ls_wR_factor_gt          0.3987
_refine_ls_goodness_of_fit_ref   1.065
_refine_ls_restrained_S_all      1.054
_refine_ls_shift/su_max          0.005
_refine_ls_shift/su_mean         0.000

loop_
_atom_site_label
_atom_site_type_symbol
_atom_site_fract_x
_atom_site_fract_y
_atom_site_fract_z
_atom_site_U_iso_or_equiv
_atom_site_adp_type
_atom_site_occupancy
_atom_site_site_symmetry_order
_atom_site_calc_flag
_atom_site_refinement_flags_posn
_atom_site_refinement_flags_adp
_atom_site_refinement_flags_occupancy
_atom_site_disorder_assembly
_atom_site_disorder_group
C1 C 0.6171(12) 0.4978(3) 0.1985(11) 0.064(4) Uani 1 1 d . U . . .
C2 C 0.6509(13) 0.4972(4) 0.1312(12) 0.070(5) Uani 1 1 d . U . . .
C3 C 0.7058(13) 0.4819(4) 0.1168(13) 0.076(5) Uani 1 1 d . U . . .
H3 H 0.724800 0.481301 0.069816 0.091 Uiso 1 1 calc R U . . .
C4 C 0.7357(14) 0.4675(4) 0.1642(12) 0.077(5) Uani 1 1 d . U . . .
C5 C 0.7057(12) 0.4689(3) 0.2325(11) 0.066(5) Uani 1 1 d . U . . .
H5 H 0.724960 0.458964 0.267772 0.079 Uiso 1 1 calc R U . . .
C6 C 0.6496(11) 0.4840(3) 0.2510(11) 0.060(4) Uani 1 1 d . U . . .
C7 C 0.8004(15) 0.4511(4) 0.1479(14) 0.085(6) Uani 1 1 d . U . . .
C8 C 0.845(2) 0.4570(6) 0.083(2) 0.172(13) Uani 1 1 d . U . . .
H8A H 0.864226 0.471970 0.087309 0.258 Uiso 1 1 calc R U . . .
H8B H 0.890570 0.447172 0.078196 0.258 Uiso 1 1 calc R U . . .
H8C H 0.808856 0.455726 0.040860 0.258 Uiso 1 1 calc R U . . .
C9 C 0.7728(18) 0.4299(5) 0.142(2) 0.139(11) Uani 1 1 d . U . . .
H9A H 0.726222 0.429370 0.108795 0.209 Uiso 1 1 calc R U . . .
H9B H 0.815459 0.420591 0.124231 0.209 Uiso 1 1 calc R U . . .
H9C H 0.757241 0.424660 0.188788 0.209 Uiso 1 1 calc R U . . .
C10 C 0.872(2) 0.4537(7) 0.197(2) 0.181(13) Uani 1 1 d . U . . .
H10A H 0.887673 0.468944 0.198960 0.271 Uiso 1 1 calc R U . . .
H10B H 0.857717 0.448889 0.245164 0.271 Uiso 1 1 calc R U . . .
H10C H 0.915935 0.444820 0.180607 0.271 Uiso 1 1 calc R U . . .
C11 C 0.6236(12) 0.5144(3) 0.0757(11) 0.067(5) Uani 1 1 d . U . . .
H11A H 0.603514 0.507327 0.031262 0.080 Uiso 1 1 calc R U . . .
H11B H 0.580312 0.523552 0.094363 0.080 Uiso 1 1 calc R U . . .
C12 C 0.7224(11) 0.5453(3) 0.1056(10) 0.056(4) Uani 1 1 d . U . . .
C13 C 0.7923(12) 0.5571(3) 0.0935(11) 0.065(5) Uani 1 1 d . U . . .
C14 C 0.8365(13) 0.5515(4) 0.0348(11) 0.071(5) Uani 1 1 d . U . . .
H14 H 0.886074 0.558740 0.028517 0.085 Uiso 1 1 calc R U . . .
C15 C 0.8121(15) 0.5357(4) -0.0163(13) 0.088(6) Uani 1 1 d . U . . .
C16 C 0.7449(13) 0.5241(4) 0.0006(11) 0.072(5) Uani 1 1 d . U . . .
H16 H 0.728311 0.512551 -0.030155 0.087 Uiso 1 1 calc R U . . .
C17 C 0.6983(13) 0.5282(4) 0.0616(12) 0.072(5) Uani 1 1 d . U . . .
C18 C 0.8655(17) 0.5299(5) -0.0792(15) 0.102(7) Uani 1 1 d . U . . .
C19 C 0.8971(18) 0.5511(5) -0.1085(15) 0.119(9) Uani 1 1 d . U . . .
H19A H 0.922439 0.559598 -0.069730 0.178 Uiso 1 1 calc R U . . .
H19B H 0.936709 0.548049 -0.144457 0.178 Uiso 1 1 calc R U . . .
H19C H 0.852536 0.559449 -0.130219 0.178 Uiso 1 1 calc R U . . .
C20 C 0.8284(18) 0.5162(6) -0.1270(15) 0.132(10) Uani 1 1 d . U . . .
H20A H 0.780464 0.523342 -0.147796 0.199 Uiso 1 1 calc R U . . .
H20B H 0.865234 0.512700 -0.164770 0.199 Uiso 1 1 calc R U . . .
H20C H 0.812713 0.502888 -0.102809 0.199 Uiso 1 1 calc R U . . .
C21 C 0.9392(19) 0.5192(6) -0.0468(17) 0.143(10) Uani 1 1 d . U . . .
H21A H 0.965490 0.529108 -0.012536 0.215 Uiso 1 1 calc R U . . .
H21B H 0.923833 0.505848 -0.022409 0.215 Uiso 1 1 calc R U . . .
H21C H 0.976355 0.515661 -0.084370 0.215 Uiso 1 1 calc R U . . .
C22 C 0.8212(10) 0.5743(3) 0.1419(9) 0.051(4) Uani 1 1 d . U . . .
H22A H 0.880416 0.574889 0.139887 0.061 Uiso 1 1 calc R U . . .
H22B H 0.808222 0.570031 0.190982 0.061 Uiso 1 1 calc R U . . .
C23 C 0.7391(9) 0.6076(3) 0.1775(9) 0.041(3) Uani 1 1 d . U . . .
C24 C 0.7195(8) 0.6298(3) 0.1682(8) 0.038(3) Uani 1 1 d . U . . .
C25 C 0.7435(8) 0.6403(3) 0.1050(8) 0.042(3) Uani 1 1 d . U . . .
H25 H 0.728329 0.654949 0.097138 0.050 Uiso 1 1 calc R U . . .
C26 C 0.7873(10) 0.6301(3) 0.0554(9) 0.050(4) Uani 1 1 d . U . . .
C27 C 0.8081(10) 0.6085(3) 0.0691(9) 0.050(4) Uani 1 1 d . U . . .
H27 H 0.838261 0.601235 0.034392 0.060 Uiso 1 1 calc R U . . .
C28 C 0.7888(10) 0.5969(3) 0.1286(10) 0.056(4) Uani 1 1 d . U . . .
C29 C 0.8122(12) 0.6414(4) -0.0130(11) 0.070(5) Uani 1 1 d . U . . .
C30 C 0.788(2) 0.6623(5) -0.0167(17) 0.153(11) Uani 1 1 d . U . . .
H30A H 0.730290 0.663115 -0.007283 0.230 Uiso 1 1 calc R U . . .
H30B H 0.817959 0.670968 0.018737 0.230 Uiso 1 1 calc R U . . .
H30C H 0.796880 0.668051 -0.064377 0.230 Uiso 1 1 calc R U . . .
C31 C 0.782(2) 0.6272(6) -0.0779(15) 0.162(12) Uani 1 1 d . U . . .
H31A H 0.801419 0.612282 -0.071879 0.243 Uiso 1 1 calc R U . . .
H31B H 0.722777 0.627083 -0.080130 0.243 Uiso 1 1 calc R U . . .
H31C H 0.801480 0.633259 -0.122072 0.243 Uiso 1 1 calc R U . . .
C32 C 0.8990(16) 0.6369(6) -0.0260(17) 0.135(10) Uani 1 1 d . U . . .
H32A H 0.909134 0.621300 -0.021817 0.203 Uiso 1 1 calc R U . . .
H32B H 0.911652 0.641807 -0.073928 0.203 Uiso 1 1 calc R U . . .
H32C H 0.932731 0.644724 0.009186 0.203 Uiso 1 1 calc R U . . .
C33 C 0.6717(8) 0.6414(3) 0.2229(8) 0.036(3) Uani 1 1 d . U . . .
H33A H 0.663539 0.656690 0.207978 0.043 Uiso 1 1 calc R U . . .
H33B H 0.618301 0.634507 0.225552 0.043 Uiso 1 1 calc R U . . .
C34 C 0.6768(8) 0.6293(2) 0.3521(8) 0.032(3) Uani 1 1 d . U . . .
C35 C 0.7216(8) 0.6271(2) 0.4165(8) 0.034(3) Uani 1 1 d . U . . .
C36 C 0.7947(8) 0.6380(3) 0.4244(8) 0.038(3) Uani 1 1 d . U . . .
H36 H 0.823294 0.636644 0.468737 0.046 Uiso 1 1 calc R U . . .
C37 C 0.8283(8) 0.6504(3) 0.3734(8) 0.038(3) Uani 1 1 d . U . . .
C38 C 0.7853(8) 0.6511(2) 0.3073(8) 0.034(3) Uani 1 1 d . U . . .
H38 H 0.807724 0.658941 0.269388 0.041 Uiso 1 1 calc R U . . .
C39 C 0.7128(8) 0.6409(2) 0.2952(8) 0.036(3) Uani 1 1 d . U . . .
C40 C 0.9050(9) 0.6625(3) 0.3877(9) 0.043(3) Uani 1 1 d . U . . .
C41 C 0.9008(8) 0.6760(3) 0.4571(9) 0.047(4) Uani 1 1 d . U . . .
H41A H 0.951477 0.683843 0.465433 0.070 Uiso 1 1 calc R U . . .
H41B H 0.856629 0.686496 0.452449 0.070 Uiso 1 1 calc R U . . .
H41C H 0.891616 0.666324 0.497274 0.070 Uiso 1 1 calc R U . . .
C42 C 0.9237(9) 0.6789(3) 0.3279(9) 0.049(4) Uani 1 1 d . U . . .
H42A H 0.974224 0.686415 0.339740 0.073 Uiso 1 1 calc R U . . .
H42B H 0.928349 0.671150 0.282757 0.073 Uiso 1 1 calc R U . . .
H42C H 0.880145 0.689589 0.323330 0.073 Uiso 1 1 calc R U . . .
C43 C 0.9749(9) 0.6466(3) 0.3946(10) 0.053(4) Uani 1 1 d . U . . .
H43A H 1.024901 0.654680 0.403918 0.080 Uiso 1 1 calc R U . . .
H43B H 0.966036 0.636613 0.434014 0.080 Uiso 1 1 calc R U . . .
H43C H 0.978818 0.638394 0.350273 0.080 Uiso 1 1 calc R U . . .
C44 C 0.6879(9) 0.6136(3) 0.4761(8) 0.042(4) Uani 1 1 d . U . . .
H44A H 0.631735 0.609695 0.462831 0.051 Uiso 1 1 calc R U . . .
H44B H 0.686827 0.622627 0.519582 0.051 Uiso 1 1 calc R U . . .
C45 C 0.7508(9) 0.5781(3) 0.4411(9) 0.046(3) Uani 1 1 d . U . . .
C46 C 0.7964(10) 0.5593(3) 0.4581(10) 0.050(4) Uani 1 1 d . U . . .
C47 C 0.8196(12) 0.5557(4) 0.5305(11) 0.072(5) Uani 1 1 d . U . . .
H47 H 0.848772 0.542963 0.542987 0.086 Uiso 1 1 calc R U . . .
C48 C 0.8015(13) 0.5700(4) 0.5820(11) 0.073(5) Uani 1 1 d . U . . .
C49 C 0.7603(11) 0.5892(3) 0.5633(10) 0.060(5) Uani 1 1 d . U . . .
H49 H 0.750607 0.599817 0.598726 0.072 Uiso 1 1 calc R U . . .
C50 C 0.7339(10) 0.5928(3) 0.4937(9) 0.046(4) Uani 1 1 d . U . . .
C51 C 0.8208(17) 0.5666(5) 0.6623(13) 0.097(6) Uani 1 1 d . U . . .
C52 C 0.878(2) 0.5831(7) 0.6910(18) 0.176(13) Uani 1 1 d . U . . .
H52A H 0.924023 0.584092 0.659997 0.264 Uiso 1 1 calc R U . . .
H52B H 0.851325 0.597253 0.692869 0.264 Uiso 1 1 calc R U . . .
H52C H 0.896785 0.578882 0.738954 0.264 Uiso 1 1 calc R U . . .
C53 C 0.752(2) 0.5642(8) 0.704(2) 0.193(14) Uani 1 1 d . U . . .
H53A H 0.716413 0.553141 0.682942 0.290 Uiso 1 1 calc R U . . .
H53B H 0.768784 0.559681 0.752582 0.290 Uiso 1 1 calc R U . . .
H53C H 0.723323 0.578053 0.706498 0.290 Uiso 1 1 calc R U . . .
C54 C 0.871(2) 0.5455(6) 0.6717(18) 0.171(12) Uani 1 1 d . U . . .
H54A H 0.919129 0.546523 0.643509 0.256 Uiso 1 1 calc R U . . .
H54B H 0.886621 0.543632 0.722017 0.256 Uiso 1 1 calc R U . . .
H54C H 0.838640 0.533058 0.655477 0.256 Uiso 1 1 calc R U . . .
C55 C 0.8257(9) 0.5443(3) 0.4020(10) 0.053(4) Uani 1 1 d . U . . .
H55A H 0.885132 0.544250 0.404719 0.063 Uiso 1 1 calc R U . . .
H55B H 0.808821 0.550174 0.354866 0.063 Uiso 1 1 calc R U . . .
C56 C 0.7230(10) 0.5152(3) 0.3707(10) 0.053(4) Uani 1 1 d . U . . .
C57 C 0.7005(10) 0.4932(3) 0.3746(10) 0.053(4) Uani 1 1 d . U . . .
C58 C 0.7463(12) 0.4781(4) 0.4103(12) 0.071(5) Uani 1 1 d . U . . .
H58 H 0.728541 0.463413 0.411859 0.086 Uiso 1 1 calc R U . . .
C59 C 0.8160(14) 0.4836(4) 0.4433(13) 0.081(6) Uani 1 1 d . U . . .
C60 C 0.8414(13) 0.5053(4) 0.4415(13) 0.081(6) Uani 1 1 d . U . . .
H60 H 0.890747 0.509210 0.464782 0.097 Uiso 1 1 calc R U . . .
C61 C 0.7965(10) 0.5209(3) 0.4068(10) 0.054(4) Uani 1 1 d . U . . .
C62 C 0.8673(19) 0.4659(5) 0.4821(18) 0.122(8) Uani 1 1 d . U . . .
C63 C 0.877(2) 0.4462(6) 0.430(2) 0.162(12) Uani 1 1 d . U . . .
H63A H 0.823562 0.441776 0.410965 0.243 Uiso 1 1 calc R U . . .
H63B H 0.910334 0.450421 0.390680 0.243 Uiso 1 1 calc R U . . .
H63C H 0.901624 0.433969 0.455813 0.243 Uiso 1 1 calc R U . . .
C64 C 0.813(2) 0.4534(5) 0.5322(18) 0.141(10) Uani 1 1 d . U . . .
H64A H 0.761860 0.450088 0.507230 0.212 Uiso 1 1 calc R U . . .
H64B H 0.839403 0.439855 0.546974 0.212 Uiso 1 1 calc R U . . .
H64C H 0.803007 0.462286 0.574182 0.212 Uiso 1 1 calc R U . . .
C65 C 0.939(2) 0.4717(6) 0.507(2) 0.174(13) Uani 1 1 d . U . . .
H65A H 0.967489 0.479559 0.470630 0.261 Uiso 1 1 calc R U . . .
H65B H 0.933119 0.481190 0.548849 0.261 Uiso 1 1 calc R U . . .
H65C H 0.969515 0.458759 0.521642 0.261 Uiso 1 1 calc R U . . .
C66 C 0.6261(11) 0.4856(3) 0.3281(10) 0.059(4) Uani 1 1 d . U . . .
H66A H 0.607585 0.471259 0.344785 0.071 Uiso 1 1 calc R U . . .
H66B H 0.581646 0.496097 0.332428 0.071 Uiso 1 1 calc R U . . .
C71 C 0.1751(7) 0.7449(2) 0.3458(7) 0.028(3) Uani 1 1 d . U . . .
C72 C 0.2077(7) 0.7653(3) 0.3370(7) 0.029(3) Uani 1 1 d . U . . .
C73 C 0.1775(7) 0.7832(3) 0.3685(7) 0.032(3) Uani 1 1 d . U . . .
H73 H 0.199941 0.797019 0.358797 0.039 Uiso 1 1 calc R U . . .
C74 C 0.1123(8) 0.7816(3) 0.4162(7) 0.031(3) Uani 1 1 d . U . . .
C75 C 0.0838(7) 0.7612(2) 0.4264(6) 0.024(3) Uani 1 1 d . U . . .
H75 H 0.040919 0.759600 0.457902 0.028 Uiso 1 1 calc R U . . .
C76 C 0.1115(7) 0.7428(2) 0.3950(7) 0.027(3) Uani 1 1 d . U . . .
C77 C 0.0812(8) 0.8019(3) 0.4499(8) 0.039(3) Uani 1 1 d . U . . .
C78 C 0.1506(12) 0.8144(4) 0.4902(11) 0.070(6) Uani 1 1 d . U . . .
H78A H 0.175915 0.804907 0.526157 0.104 Uiso 1 1 calc R U . . .
H78B H 0.190595 0.818936 0.456182 0.104 Uiso 1 1 calc R U . . .
H78C H 0.128749 0.827270 0.513377 0.104 Uiso 1 1 calc R U . . .
C79 C 0.0442(12) 0.8167(3) 0.3960(10) 0.068(5) Uani 1 1 d . U . . .
H79A H 0.024425 0.829720 0.419549 0.102 Uiso 1 1 calc R U . . .
H79B H 0.084231 0.820780 0.361597 0.102 Uiso 1 1 calc R U . . .
H79C H -0.000721 0.809265 0.371288 0.102 Uiso 1 1 calc R U . . .
C80 C 0.0216(12) 0.7968(3) 0.5088(11) 0.073(6) Uani 1 1 d . U . . .
H80A H 0.047186 0.787011 0.543931 0.110 Uiso 1 1 calc R U . . .
H80B H 0.006194 0.810286 0.532214 0.110 Uiso 1 1 calc R U . . .
H80C H -0.026244 0.789779 0.487595 0.110 Uiso 1 1 calc R U . . .
C81 C 0.2837(7) 0.7675(3) 0.2928(7) 0.029(3) Uani 1 1 d . U . . .
H81A H 0.294498 0.753486 0.268934 0.034 Uiso 1 1 calc R U . . .
H81B H 0.274749 0.778643 0.255557 0.034 Uiso 1 1 calc R U . . .
C82 C 0.3957(7) 0.7591(2) 0.3815(7) 0.025(3) Uani 1 1 d . U . . .
C83 C 0.4586(7) 0.7660(2) 0.4265(7) 0.024(3) Uani 1 1 d . U . . .
C84 C 0.4798(8) 0.7880(2) 0.4279(8) 0.034(3) Uani 1 1 d . U . . .
H84 H 0.521384 0.792667 0.460202 0.040 Uiso 1 1 calc R U . . .
C85 C 0.4435(9) 0.8027(3) 0.3853(9) 0.040(3) Uani 1 1 d . U . . .
C86 C 0.3808(7) 0.7958(2) 0.3424(7) 0.030(3) Uani 1 1 d . U . . .
H86 H 0.352735 0.806083 0.313136 0.036 Uiso 1 1 calc R U . . .
C87 C 0.3565(7) 0.7738(2) 0.3404(7) 0.026(3) Uani 1 1 d . U . . .
C88 C 0.4656(10) 0.8267(3) 0.3885(10) 0.051(4) Uani 1 1 d . U . . .
C89 C 0.5480(11) 0.8307(3) 0.4219(12) 0.071(6) Uani 1 1 d . U . . .
H89A H 0.588130 0.822740 0.395279 0.106 Uiso 1 1 calc R U . . .
H89B H 0.560085 0.846240 0.420836 0.106 Uiso 1 1 calc R U . . .
H89C H 0.549345 0.825615 0.471359 0.106 Uiso 1 1 calc R U . . .
C90 C 0.4707(11) 0.8360(3) 0.3104(11) 0.063(5) Uani 1 1 d . U . . .
H90A H 0.510201 0.827669 0.284327 0.094 Uiso 1 1 calc R U . . .
H90B H 0.418076 0.834875 0.285911 0.094 Uiso 1 1 calc R U . . .
H90C H 0.487163 0.851289 0.312574 0.094 Uiso 1 1 calc R U . . .
C91 C 0.4055(11) 0.8391(3) 0.4306(9) 0.053(4) Uani 1 1 d . U . . .
H91A H 0.351483 0.836752 0.409737 0.080 Uiso 1 1 calc R U . . .
H91B H 0.407525 0.833999 0.479967 0.080 Uiso 1 1 calc R U . . .
H91C H 0.418266 0.854625 0.429444 0.080 Uiso 1 1 calc R U . . .
C92 C 0.5016(7) 0.7496(2) 0.4765(7) 0.025(3) Uani 1 1 d . U . . .
H92A H 0.521363 0.757421 0.519644 0.030 Uiso 1 1 calc R U . . .
H92B H 0.461902 0.738734 0.491630 0.030 Uiso 1 1 calc R U . . .
C93 C 0.5705(7) 0.7147(2) 0.4391(6) 0.023(2) Uani 1 1 d . U . . .
C94 C 0.6425(7) 0.7039(2) 0.4204(6) 0.022(2) Uani 1 1 d . U . . .
C95 C 0.7051(7) 0.7163(2) 0.4010(7) 0.027(3) Uani 1 1 d . U . . .
H95 H 0.751467 0.708892 0.385837 0.033 Uiso 1 1 calc R U . . .
C96 C 0.7083(7) 0.7389(2) 0.4011(7) 0.027(3) Uani 1 1 d . U . . .
C97 C 0.6396(7) 0.7491(2) 0.4229(7) 0.028(3) Uani 1 1 d . U . . .
H97 H 0.638013 0.764518 0.423265 0.034 Uiso 1 1 calc R U . . .
C98 C 0.5723(8) 0.7376(2) 0.4446(7) 0.029(3) Uani 1 1 d . U . . .
C99 C 0.7803(8) 0.7518(3) 0.3717(8) 0.038(3) Uani 1 1 d . U . . .
C100 C 0.7931(10) 0.7447(3) 0.2945(9) 0.056(5) Uani 1 1 d . U . . .
H10F H 0.798925 0.728867 0.292791 0.084 Uiso 1 1 calc R U . . .
H10D H 0.746793 0.749094 0.264412 0.084 Uiso 1 1 calc R U . . .
H10E H 0.841741 0.751541 0.277218 0.084 Uiso 1 1 calc R U . . .
C101 C 0.8552(8) 0.7450(3) 0.4173(10) 0.053(5) Uani 1 1 d . U . . .
H10J H 0.861582 0.729199 0.415028 0.080 Uiso 1 1 calc R U . . .
H10K H 0.902897 0.752046 0.398974 0.080 Uiso 1 1 calc R U . . .
H10I H 0.848371 0.749405 0.466807 0.080 Uiso 1 1 calc R U . . .
C102 C 0.7713(8) 0.7757(3) 0.3756(9) 0.046(4) Uani 1 1 d . U . . .
H10M H 0.763247 0.779966 0.425021 0.068 Uiso 1 1 calc R U . . .
H10P H 0.819903 0.782643 0.358619 0.068 Uiso 1 1 calc R U . . .
H10L H 0.724956 0.780196 0.345813 0.068 Uiso 1 1 calc R U . . .
C103 C 0.6419(8) 0.6799(2) 0.4165(7) 0.029(3) Uani 1 1 d . U . . .
H10H H 0.696002 0.675024 0.403588 0.034 Uiso 1 1 calc R U . . .
H10G H 0.603938 0.675539 0.377515 0.034 Uiso 1 1 calc R U . . .
C104 C 0.5486(7) 0.6557(2) 0.4853(7) 0.029(3) Uani 1 1 d . U . . .
C105 C 0.5232(7) 0.6466(2) 0.5495(7) 0.032(3) Uani 1 1 d . U . . .
C106 C 0.5751(8) 0.6486(2) 0.6088(8) 0.032(3) Uani 1 1 d . U . . .
H106 H 0.559169 0.642258 0.652072 0.039 Uiso 1 1 calc R U . . .
C107 C 0.6464(8) 0.6590(3) 0.6092(8) 0.036(3) Uani 1 1 d . U . . .
C108 C 0.6660(8) 0.6697(3) 0.5471(8) 0.035(3) Uani 1 1 d . U . . .
H108 H 0.712876 0.678498 0.547491 0.041 Uiso 1 1 calc R U . . .
C109 C 0.6192(7) 0.6681(2) 0.4837(7) 0.028(3) Uani 1 1 d . U . . .
C110 C 0.7038(8) 0.6603(3) 0.6764(9) 0.042(3) Uani 1 1 d . U . . .
C111 C 0.7899(9) 0.6551(3) 0.6529(10) 0.059(5) Uani 1 1 d . U . . .
H11C H 0.791185 0.640492 0.632526 0.088 Uiso 1 1 calc R U . . .
H11D H 0.805627 0.665710 0.617034 0.088 Uiso 1 1 calc R U . . .
H11E H 0.827283 0.655924 0.694153 0.088 Uiso 1 1 calc R U . . .
C112 C 0.6838(10) 0.6425(3) 0.7284(10) 0.061(5) Uani 1 1 d . U . . .
H11F H 0.686535 0.628348 0.704573 0.091 Uiso 1 1 calc R U . . .
H11G H 0.722347 0.642786 0.768898 0.091 Uiso 1 1 calc R U . . .
H11H H 0.629489 0.644731 0.745317 0.091 Uiso 1 1 calc R U . . .
C113 C 0.7013(12) 0.6825(3) 0.7074(10) 0.069(5) Uani 1 1 d . U . . .
H11I H 0.714851 0.693168 0.671092 0.103 Uiso 1 1 calc R U . . .
H11J H 0.647355 0.685453 0.724016 0.103 Uiso 1 1 calc R U . . .
H11K H 0.740213 0.683508 0.747597 0.103 Uiso 1 1 calc R U . . .
C114 C 0.4437(7) 0.6351(2) 0.5529(8) 0.028(3) Uani 1 1 d . U . . .
H11L H 0.421572 0.633117 0.503784 0.034 Uiso 1 1 calc R U . . .
H11M H 0.452828 0.620509 0.573617 0.034 Uiso 1 1 calc R U . . .
C115 C 0.3599(7) 0.6683(2) 0.5787(7) 0.024(2) Uani 1 1 d . U . . .
C116 C 0.3041(6) 0.6789(2) 0.6206(7) 0.022(2) Uani 1 1 d . U . . .
C117 C 0.2704(8) 0.6678(2) 0.6768(7) 0.029(3) Uani 1 1 d . U . . .
H117 H 0.235081 0.675424 0.706558 0.035 Uiso 1 1 calc R U . . .
C118 C 0.2865(8) 0.6461(3) 0.6912(7) 0.034(3) Uani 1 1 d . U . . .
C119 C 0.3452(8) 0.6362(2) 0.6522(7) 0.031(3) Uani 1 1 d . U . . .
H119 H 0.360770 0.621816 0.664200 0.038 Uiso 1 1 calc R U . . .
C120 C 0.3830(7) 0.6466(2) 0.5952(7) 0.029(3) Uani 1 1 d . U . . .
C121 C 0.2432(9) 0.6332(3) 0.7497(9) 0.048(4) Uani 1 1 d . U . . .
C122 C 0.3035(10) 0.6205(3) 0.7976(9) 0.053(4) Uani 1 1 d . U . . .
H12A H 0.339861 0.630709 0.822382 0.079 Uiso 1 1 calc R U . . .
H12B H 0.274374 0.612082 0.832646 0.079 Uiso 1 1 calc R U . . .
H12C H 0.334618 0.610636 0.768402 0.079 Uiso 1 1 calc R U . . .
C123 C 0.1877(10) 0.6170(3) 0.7120(10) 0.065(5) Uani 1 1 d . U . . .
H12D H 0.219171 0.607425 0.682207 0.097 Uiso 1 1 calc R U . . .
H12E H 0.160112 0.608380 0.747416 0.097 Uiso 1 1 calc R U . . .
H12F H 0.148057 0.624870 0.682168 0.097 Uiso 1 1 calc R U . . .
C124 C 0.1936(12) 0.6480(3) 0.7958(9) 0.065(5) Uani 1 1 d . U . . .
H12G H 0.229041 0.658506 0.820372 0.098 Uiso 1 1 calc R U . . .
H12H H 0.153922 0.655788 0.765808 0.098 Uiso 1 1 calc R U . . .
H12I H 0.165977 0.639297 0.831056 0.098 Uiso 1 1 calc R U . . .
C125 C 0.2841(7) 0.7025(2) 0.6095(7) 0.024(3) Uani 1 1 d . U . . .
H12J H 0.320645 0.708550 0.574127 0.029 Uiso 1 1 calc R U . . .
H12K H 0.294788 0.710313 0.654866 0.029 Uiso 1 1 calc R U . . .
C126 C 0.1788(8) 0.7098(2) 0.5119(7) 0.026(3) Uani 1 1 d . U . . .
C127 C 0.1006(7) 0.7156(2) 0.4894(7) 0.025(3) Uani 1 1 d . U . . .
C128 C 0.0422(8) 0.7173(2) 0.5413(7) 0.029(3) Uani 1 1 d . U . . .
H128 H -0.011113 0.720905 0.526262 0.035 Uiso 1 1 calc R U . . .
C129 C 0.0582(7) 0.7139(2) 0.6131(7) 0.025(3) Uani 1 1 d . U . . .
C130 C 0.1386(7) 0.7099(2) 0.6355(7) 0.030(3) Uani 1 1 d . U . . .
H130 H 0.152913 0.708967 0.684768 0.036 Uiso 1 1 calc R U . . .
C131 C 0.1974(7) 0.7073(2) 0.5841(7) 0.026(3) Uani 1 1 d . U . . .
C132 C -0.0061(8) 0.7141(3) 0.6682(8) 0.038(3) Uani 1 1 d . U . . .
C133 C -0.0143(9) 0.6913(3) 0.7002(9) 0.051(4) Uani 1 1 d . U . . .
H13A H -0.055929 0.691511 0.735705 0.076 Uiso 1 1 calc R U . . .
H13B H -0.029232 0.681007 0.662381 0.076 Uiso 1 1 calc R U . . .
H13C H 0.036957 0.686982 0.722875 0.076 Uiso 1 1 calc R U . . .
C134 C 0.0147(9) 0.7302(3) 0.7291(9) 0.046(4) Uani 1 1 d . U . . .
H13D H -0.027924 0.729909 0.763690 0.069 Uiso 1 1 calc R U . . .
H13E H 0.065655 0.725925 0.752628 0.069 Uiso 1 1 calc R U . . .
H13F H 0.019503 0.744841 0.709626 0.069 Uiso 1 1 calc R U . . .
C135 C -0.0879(8) 0.7203(3) 0.6363(8) 0.048(4) Uani 1 1 d . U . . .
H13G H -0.127507 0.720234 0.673573 0.072 Uiso 1 1 calc R U . . .
H13H H -0.085107 0.734881 0.615483 0.072 Uiso 1 1 calc R U . . .
H13I H -0.103899 0.709863 0.599137 0.072 Uiso 1 1 calc R U . . .
C136 C 0.0805(7) 0.7203(2) 0.4136(6) 0.024(3) Uani 1 1 d . U . . .
H13J H 0.021622 0.719682 0.405078 0.029 Uiso 1 1 calc R U . . .
H13K H 0.105341 0.709245 0.383042 0.029 Uiso 1 1 calc R U . . .
C151 C 0.5337(12) 0.6094(4) 0.1026(11) 0.065(5) Uani 1 1 d . U . . .
C152 C 0.5052(16) 0.6287(4) 0.0752(12) 0.100(8) Uani 1 1 d . U . . .
H15A H 0.503323 0.639548 0.113370 0.151 Uiso 1 1 calc R U . . .
H15B H 0.451060 0.626585 0.054377 0.151 Uiso 1 1 calc R U . . .
H15C H 0.540784 0.633867 0.038411 0.151 Uiso 1 1 calc R U . . .
C153 C 0.9630(12) 0.5832(4) 0.3083(12) 0.071(6) Uani 1 1 d . U . . .
C154 C 1.0439(14) 0.5735(5) 0.2948(17) 0.123(10) Uani 1 1 d . U . . .
H15D H 1.038027 0.562146 0.258595 0.184 Uiso 1 1 calc R U . . .
H15E H 1.066477 0.567263 0.338994 0.184 Uiso 1 1 calc R U . . .
H15F H 1.079761 0.584880 0.277983 0.184 Uiso 1 1 calc R U . . .
C155 C 0.5215(8) 0.7195(3) 0.6871(8) 0.040(4) Uani 1 1 d . U . . .
C156 C 0.5437(9) 0.7301(4) 0.7557(10) 0.062(5) Uani 1 1 d . U . . .
H15G H 0.526609 0.721035 0.795117 0.093 Uiso 1 1 calc R U . . .
H15H H 0.517127 0.744309 0.757971 0.093 Uiso 1 1 calc R U . . .
H15I H 0.601981 0.732153 0.759306 0.093 Uiso 1 1 calc R U . . .
C157 C 0.2433(13) 0.6386(4) 0.3801(13) 0.080(6) Uani 1 1 d . U . . .
C158 C 0.2287(14) 0.6228(5) 0.3242(14) 0.100(8) Uani 1 1 d . U . . .
H15J H 0.188547 0.628440 0.289723 0.151 Uiso 1 1 calc R U . . .
H15K H 0.208780 0.609286 0.344965 0.151 Uiso 1 1 calc R U . . .
H15L H 0.278737 0.619832 0.300161 0.151 Uiso 1 1 calc R U . . .
C159 C 0.2379(13) 0.6700(4) 0.1780(12) 0.074(6) Uani 1 1 d . U . . .
C160 C 0.2570(15) 0.6515(4) 0.1337(13) 0.102(8) Uani 1 1 d . U . . .
H16A H 0.217165 0.640004 0.139954 0.152 Uiso 1 1 calc R U . . .
H16B H 0.310454 0.645997 0.147483 0.152 Uiso 1 1 calc R U . . .
H16C H 0.256236 0.655968 0.083640 0.152 Uiso 1 1 calc R U . . .
C161 C -0.0130(9) 0.7076(3) 0.1869(8) 0.041(4) Uani 1 1 d . U . . .
C162 C -0.0968(10) 0.7059(4) 0.1598(10) 0.074(6) Uani 1 1 d . U . . .
H16D H -0.133127 0.707551 0.199336 0.112 Uiso 1 1 calc R U . . .
H16E H -0.105366 0.691735 0.137326 0.112 Uiso 1 1 calc R U . . .
H16F H -0.107673 0.717422 0.124708 0.112 Uiso 1 1 calc R U . . .
C163 C -0.2809(9) 0.7416(4) 0.0895(9) 0.053(4) Uani 1 1 d . U . . .
C164 C -0.2938(8) 0.7643(3) 0.0908(8) 0.048(4) Uani 1 1 d . U . . .
C165 C 0.2434(9) 0.7653(3) 0.5913(9) 0.041(4) Uani 1 1 d . U . . .
C166 C 0.2792(9) 0.7588(3) 0.5255(8) 0.042(4) Uani 1 1 d . U . . .
H16J H 0.304564 0.771476 0.503983 0.063 Uiso 1 1 calc R U . . .
H16K H 0.237452 0.753112 0.492665 0.063 Uiso 1 1 calc R U . . .
H16L H 0.319655 0.747615 0.535324 0.063 Uiso 1 1 calc R U . . .
C167 C 0.579(3) 0.5958(8) 0.926(2) 0.174(14) Uani 1 1 d . U . . .
C168 C 0.660(2) 0.5802(6) 0.9577(19) 0.157(13) Uani 1 1 d . U . . .
H16M H 0.673494 0.584293 1.006936 0.235 Uiso 1 1 calc R U . . .
H16N H 0.705885 0.582549 0.928030 0.235 Uiso 1 1 calc R U . . .
H16P H 0.644536 0.564777 0.956088 0.235 Uiso 1 1 calc R U . . .
C169 C 0.9973(17) 0.6129(5) 0.8272(16) 0.101(8) Uani 1 1 d . U . . .
C170 C 0.9635(17) 0.6288(5) 0.7821(15) 0.116(9) Uani 1 1 d . U . . .
H17A H 0.986665 0.643022 0.794613 0.175 Uiso 1 1 calc R U . . .
H17B H 0.905331 0.629279 0.787636 0.175 Uiso 1 1 calc R U . . .
H17C H 0.975001 0.625392 0.732617 0.175 Uiso 1 1 calc R U . . .
C171 C 1.0412(14) 0.6448(4) 0.5823(13) 0.080(6) Uani 1 1 d . U . . .
C172 C 1.1120(11) 0.6557(3) 0.5499(11) 0.066(5) Uani 1 1 d . U . . .
H17D H 1.130827 0.646878 0.510561 0.100 Uiso 1 1 calc R U . . .
H17E H 1.155304 0.657327 0.586140 0.100 Uiso 1 1 calc R U . . .
H17F H 1.095994 0.670087 0.532051 0.100 Uiso 1 1 calc R U . . .
C173 C 1.3148(15) 0.5856(5) 0.5807(15) 0.090(7) Uani 1 1 d . U . . .
C174 C 1.2758(14) 0.5991(4) 0.5206(12) 0.085(7) Uani 1 1 d . U . . .
H17G H 1.231802 0.590822 0.497792 0.128 Uiso 1 1 calc R U . . .
H17H H 1.315830 0.602535 0.485388 0.128 Uiso 1 1 calc R U . . .
H17I H 1.254622 0.612618 0.540148 0.128 Uiso 1 1 calc R U . . .
C175 C 1.0325(17) 0.5988(5) 0.4656(16) 0.104(8) Uani 1 1 d . U . . .
C176 C 0.9561(12) 0.5951(4) 0.5029(15) 0.093(7) Uani 1 1 d . U . . .
H17J H 0.953835 0.580034 0.519170 0.139 Uiso 1 1 calc R U . . .
H17K H 0.910396 0.598041 0.470083 0.139 Uiso 1 1 calc R U . . .
H17L H 0.953784 0.604887 0.543940 0.139 Uiso 1 1 calc R U . . .
C177 C 0.0126(17) 0.6397(5) 0.1557(15) 0.102(8) Uani 1 1 d . U . . .
C178 C -0.0474(13) 0.6282(4) 0.1834(12) 0.091(7) Uani 1 1 d . U . . .
H17M H -0.098872 0.633012 0.162195 0.137 Uiso 1 1 calc R U . . .
H17N H -0.047219 0.630362 0.234990 0.137 Uiso 1 1 calc R U . . .
H17P H -0.039871 0.612705 0.173139 0.137 Uiso 1 1 calc R U . . .
C179 C 0.761(3) 0.3884(7) -0.008(2) 0.148(12) Uani 1 1 d . U . . .
C180 C 0.849(2) 0.3861(7) 0.002(2) 0.178(15) Uani 1 1 d . U . . .
H18A H 0.875859 0.394860 -0.033666 0.268 Uiso 1 1 calc R U . . .
H18B H 0.863903 0.370782 -0.003892 0.268 Uiso 1 1 calc R U . . .
H18C H 0.865721 0.390974 0.049677 0.268 Uiso 1 1 calc R U . . .
C181 C 0.610(2) 0.4376(7) 0.787(2) 0.139(12) Uani 1 1 d . U . . .
C182 C 0.6449(18) 0.4138(5) 0.8085(17) 0.125(10) Uani 1 1 d . U . . .
H18D H 0.616091 0.402646 0.780451 0.188 Uiso 1 1 calc R U . . .
H18E H 0.637751 0.411121 0.859230 0.188 Uiso 1 1 calc R U . . .
H18F H 0.702149 0.413176 0.798446 0.188 Uiso 1 1 calc R U . . .
C183 C 0.9294(19) 0.5204(5) 0.2282(18) 0.119(9) Uani 1 1 d . U . . .
C184 C 0.8446(14) 0.5159(4) 0.2241(13) 0.082(6) Uani 1 1 d . U . . .
C191 C 0.4232(11) 0.7161(4) 0.2104(10) 0.066(5) Uani 1 1 d . U . . .
H19D H 0.374775 0.707665 0.221494 0.079 Uiso 1 1 calc R U . . .
H19E H 0.407664 0.731552 0.204496 0.079 Uiso 1 1 calc R U . . .
C192 C 0.4560(14) 0.7084(5) 0.1483(11) 0.089(6) Uani 1 1 d . U . . .
H19F H 0.453819 0.719832 0.111345 0.106 Uiso 1 1 calc R U . . .
H19G H 0.424886 0.695736 0.130353 0.106 Uiso 1 1 calc R U . . .
C193 C 0.5400(13) 0.7020(4) 0.1638(11) 0.083(6) Uani 1 1 d . U . . .
H19H H 0.577242 0.711611 0.138633 0.099 Uiso 1 1 calc R U . . .
H19I H 0.549294 0.686823 0.148921 0.099 Uiso 1 1 calc R U . . .
C194 C 0.5516(11) 0.7043(4) 0.2423(10) 0.064(5) Uani 1 1 d . U . . .
H19J H 0.560045 0.689882 0.264429 0.077 Uiso 1 1 calc R U . . .
H19K H 0.599434 0.713379 0.253568 0.077 Uiso 1 1 calc R U . . .
C201 C 0.5335(19) 0.5511(6) 0.4990(19) 0.147(10) Uani 1 1 d D U . . .
C202 C 0.542(3) 0.5683(7) 0.561(2) 0.199(15) Uani 1 1 d D U . . .
H20D H 0.519239 0.562347 0.604505 0.298 Uiso 1 1 calc R U . . .
H20E H 0.599385 0.571477 0.570874 0.298 Uiso 1 1 calc R U . . .
H20F H 0.514172 0.581668 0.547644 0.298 Uiso 1 1 calc R U . . .
C203 C 0.4469(19) 0.5400(6) 0.489(2) 0.166(13) Uani 1 1 d D U . . .
H20G H 0.430163 0.534267 0.534610 0.249 Uiso 1 1 calc R U . . .
H20H H 0.407964 0.550896 0.471581 0.249 Uiso 1 1 calc R U . . .
H20I H 0.449675 0.528193 0.454302 0.249 Uiso 1 1 calc R U . . .
C204 C 0.600(3) 0.5328(8) 0.513(3) 0.236(17) Uani 1 1 d D U . . .
H20J H 0.585938 0.524267 0.554951 0.354 Uiso 1 1 calc R U . . .
H20K H 0.601653 0.523268 0.471552 0.354 Uiso 1 1 calc R U . . .
H20L H 0.652249 0.539644 0.521618 0.354 Uiso 1 1 calc R U . . .
Li1 Li 0.6416(17) 0.5773(5) 0.1911(16) 0.052(6) Uani 1 1 d . . . . .
Li2 Li 0.6376(15) 0.5930(4) 0.3093(15) 0.043(5) Uani 1 1 d . . . . .
Li3 Li 0.7845(16) 0.5965(5) 0.3119(16) 0.054(6) Uani 1 1 d . . . . .
Li4 Li 0.644(2) 0.5560(5) 0.3726(19) 0.064(7) Uani 1 1 d . . . . .
Li5 Li 0.2955(15) 0.6800(4) 0.4557(12) 0.038(5) Uani 1 1 d . . . . .
Li6 Li 0.4401(14) 0.6782(4) 0.4272(13) 0.035(5) Uani 1 1 d . . . . .
Li7 Li 0.4836(14) 0.6943(4) 0.5433(12) 0.038(5) Uani 1 1 d . . . . .
Li8 Li 0.4454(13) 0.7138(4) 0.3663(12) 0.030(4) Uani 1 1 d . . . . .
Li9 Li 0.1722(14) 0.7135(4) 0.2270(11) 0.035(5) Uani 1 1 d . . . . .
N1 N 0.5574(9) 0.5932(3) 0.1273(9) 0.063(4) Uani 1 1 d . . . . .
N2 N 0.9025(9) 0.5907(3) 0.3149(9) 0.064(4) Uani 1 1 d . . . . .
N3 N 0.5059(7) 0.7111(2) 0.6334(7) 0.047(3) Uani 1 1 d . . . . .
N4 N 0.2518(9) 0.6522(3) 0.4227(9) 0.063(4) Uani 1 1 d . . . . .
N5 N 0.2209(11) 0.6842(3) 0.2127(10) 0.082(6) Uani 1 1 d . . . . .
N6 N 0.0507(7) 0.7096(2) 0.2092(6) 0.043(3) Uani 1 1 d . . . . .
N7 N -0.2662(13) 0.7230(4) 0.0886(10) 0.094(6) Uani 1 1 d . . . . .
N8 N 0.2161(8) 0.7709(3) 0.6405(7) 0.055(4) Uani 1 1 d . . . . .
N9 N 0.500(2) 0.6009(7) 0.888(3) 0.25(2) Uani 1 1 d . . . . .
N10 N 1.0276(15) 0.6008(5) 0.8687(15) 0.134(9) Uani 1 1 d . . . . .
N11 N 0.9871(12) 0.6357(4) 0.6067(11) 0.108(8) Uani 1 1 d . . . . .
N12 N 1.3438(13) 0.5759(3) 0.6285(14) 0.106(7) Uani 1 1 d . . . . .
N13 N 1.0974(14) 0.6041(5) 0.4454(17) 0.149(12) Uani 1 1 d . . . . .
N14 N 0.056(3) 0.6507(8) 0.124(3) 0.29(3) Uani 1 1 d . . . . .
N15 N 0.689(2) 0.3957(7) -0.0279(18) 0.203(17) Uani 1 1 d . . . . .
N16 N 0.5864(17) 0.4558(6) 0.769(2) 0.202(17) Uani 1 1 d . . . . .
N17 N 0.995(2) 0.5242(9) 0.228(3) 0.27(3) Uani 1 1 d . . . . .
O1 O 0.5615(8) 0.5132(2) 0.2158(7) 0.070(4) Uani 1 1 d . . . . .
O2 O 0.6776(7) 0.55016(19) 0.1642(7) 0.057(3) Uani 1 1 d . . . . .
O3 O 0.7129(6) 0.59645(18) 0.2339(6) 0.043(2) Uani 1 1 d . . . . .
O4 O 0.6062(5) 0.61965(16) 0.3413(5) 0.036(2) Uani 1 1 d . . . . .
O5 O 0.7224(6) 0.58051(17) 0.3746(5) 0.040(2) Uani 1 1 d . . . . .
O6 O 0.6808(6) 0.53058(19) 0.3369(6) 0.051(3) Uani 1 1 d . . . . .
O7 O 0.2029(5) 0.72685(16) 0.3118(4) 0.030(2) Uani 1 1 d . . . . .
O8 O 0.3780(5) 0.73773(15) 0.3797(5) 0.026(2) Uani 1 1 d . . . . .
O9 O 0.5044(5) 0.70367(15) 0.4510(5) 0.027(2) Uani 1 1 d . . . . .
O10 O 0.5023(5) 0.65319(16) 0.4244(5) 0.032(2) Uani 1 1 d . . . . .
O11 O 0.3895(5) 0.67834(16) 0.5218(5) 0.029(2) Uani 1 1 d . . . . .
O12 O 0.2372(5) 0.70610(16) 0.4652(4) 0.026(2) Uani 1 1 d . . . . .
O13 O 0.5905(6) 0.56492(18) 0.2787(6) 0.048(3) Uani 1 1 d . . . . .
O14 O 0.3540(5) 0.69224(14) 0.3722(5) 0.026(2) Uani 1 1 d . . . . .
O15 O 0.5643(10) 0.5595(3) 0.4445(11) 0.119(6) Uani 1 1 d . . . . .
O16 O 0.4846(6) 0.7139(2) 0.2685(6) 0.062(4) Uani 1 1 d . . . . .
Co1 Co 0.63429(15) 0.53594(4) 0.24428(15) 0.0572(7) Uani 1 1 d . . . . .
Co2 Co 0.28364(10) 0.71905(3) 0.38363(10) 0.0263(4) Uani 1 1 d . . . . .
Co3 Co 0.50121(11) 0.63064(4) 0.35618(11) 0.0369(5) Uani 1 1 d . . . . .
Br1 Br 0.43037(10) 0.64848(3) 0.25687(10) 0.0530(5) Uani 1 1 d . . . . .
Br2 Br 0.43181(11) 0.59650(3) 0.37911(12) 0.0655(6) Uani 1 1 d . . . . .

loop_
_atom_site_aniso_label
_atom_site_aniso_U_11
_atom_site_aniso_U_22
_atom_site_aniso_U_33
_atom_site_aniso_U_23
_atom_site_aniso_U_13
_atom_site_aniso_U_12
C1 0.064(9) 0.059(9) 0.070(8) 0.001(7) 0.004(7) -0.002(7)
C2 0.075(10) 0.062(10) 0.075(9) -0.005(7) 0.006(8) 0.004(8)
C3 0.086(11) 0.063(10) 0.081(10) 0.007(8) 0.020(9) 0.003(8)
C4 0.092(11) 0.058(10) 0.080(9) 0.002(8) 0.012(8) 0.003(8)
C5 0.069(10) 0.053(10) 0.076(9) 0.003(8) 0.014(8) -0.005(7)
C6 0.057(9) 0.049(9) 0.074(8) 0.001(7) 0.006(7) -0.008(7)
C7 0.089(10) 0.071(10) 0.098(11) 0.005(10) 0.024(8) 0.003(8)
C8 0.19(2) 0.16(2) 0.176(18) 0.053(19) 0.101(17) 0.047(19)
C9 0.124(18) 0.078(12) 0.22(3) -0.015(17) 0.039(18) -0.007(13)
C10 0.138(18) 0.20(3) 0.20(2) -0.06(2) -0.035(17) 0.038(17)
C11 0.075(9) 0.062(10) 0.064(9) -0.009(7) 0.002(8) -0.006(7)
C12 0.059(8) 0.052(9) 0.057(8) 0.005(7) 0.006(6) 0.009(6)
C13 0.067(9) 0.064(9) 0.064(9) -0.001(7) 0.019(7) -0.004(7)
C14 0.078(10) 0.067(10) 0.068(9) 0.001(8) 0.020(8) 0.001(8)
C15 0.093(10) 0.091(12) 0.083(10) -0.010(8) 0.027(9) -0.002(9)
C16 0.082(10) 0.063(10) 0.072(10) -0.002(8) 0.010(8) 0.005(8)
C17 0.073(9) 0.062(10) 0.081(10) -0.007(7) 0.013(8) -0.001(8)
C18 0.111(12) 0.101(12) 0.097(11) -0.021(9) 0.037(9) 0.004(10)
C19 0.142(19) 0.117(15) 0.101(17) -0.015(13) 0.057(15) -0.002(14)
C20 0.142(18) 0.15(2) 0.109(16) -0.040(15) 0.060(13) -0.035(16)
C21 0.137(16) 0.17(2) 0.124(19) -0.005(16) 0.051(13) 0.054(17)
C22 0.047(8) 0.053(8) 0.055(8) 0.005(6) 0.017(7) 0.010(6)
C23 0.033(7) 0.044(7) 0.047(7) 0.008(6) 0.003(5) 0.002(6)
C24 0.029(6) 0.040(7) 0.043(6) 0.007(5) -0.008(5) -0.003(6)
C25 0.030(7) 0.051(8) 0.044(7) 0.009(6) -0.013(5) 0.000(6)
C26 0.048(8) 0.052(8) 0.049(7) 0.003(6) 0.004(6) -0.009(7)
C27 0.050(8) 0.055(8) 0.046(8) 0.001(6) 0.011(7) 0.000(7)
C28 0.055(8) 0.056(8) 0.057(8) 0.010(6) 0.012(7) 0.011(7)
C29 0.069(9) 0.085(10) 0.057(8) 0.017(8) 0.010(8) -0.016(9)
C30 0.22(2) 0.120(14) 0.129(19) 0.064(14) 0.102(19) 0.050(16)
C31 0.22(2) 0.19(2) 0.083(14) -0.006(15) -0.015(16) -0.04(2)
C32 0.102(12) 0.16(2) 0.15(2) 0.057(18) 0.060(13) 0.010(14)
C33 0.026(6) 0.032(7) 0.049(6) 0.009(6) -0.005(5) -0.010(6)
C34 0.022(5) 0.028(6) 0.047(6) 0.008(5) -0.006(5) 0.000(5)
C35 0.030(6) 0.034(7) 0.037(6) 0.002(5) -0.001(5) 0.002(5)
C36 0.033(6) 0.037(8) 0.044(7) -0.001(6) -0.009(5) -0.004(6)
C37 0.030(6) 0.037(8) 0.047(7) 0.001(6) -0.001(5) 0.006(5)
C38 0.035(6) 0.024(7) 0.044(7) -0.001(6) 0.002(5) -0.002(5)
C39 0.028(6) 0.033(7) 0.047(6) 0.007(6) -0.002(5) 0.004(5)
C40 0.035(6) 0.044(8) 0.049(7) 0.001(6) -0.005(6) 0.001(5)
C41 0.025(7) 0.058(11) 0.058(8) -0.005(7) -0.001(7) -0.008(7)
C42 0.043(8) 0.048(10) 0.055(9) 0.004(7) -0.008(7) -0.021(7)
C43 0.030(7) 0.053(10) 0.076(12) -0.002(9) -0.005(8) -0.001(7)
C44 0.047(8) 0.040(8) 0.040(7) 0.008(6) 0.006(6) 0.005(6)
C45 0.045(7) 0.044(7) 0.049(6) 0.013(5) 0.005(6) 0.010(6)
C46 0.044(8) 0.042(7) 0.063(7) 0.019(6) 0.009(6) 0.010(6)
C47 0.070(10) 0.069(10) 0.075(8) 0.016(7) -0.007(8) 0.015(9)
C48 0.085(11) 0.063(10) 0.069(8) 0.020(7) -0.011(8) 0.009(8)
C49 0.069(9) 0.059(9) 0.052(7) 0.018(7) 0.000(7) 0.005(8)
C50 0.046(8) 0.044(7) 0.049(6) 0.011(6) 0.005(6) 0.004(6)
C51 0.110(12) 0.106(12) 0.075(9) 0.028(9) -0.023(9) 0.005(10)
C52 0.21(2) 0.19(2) 0.12(2) 0.019(18) -0.076(18) -0.055(19)
C53 0.18(2) 0.26(3) 0.14(2) 0.06(2) 0.037(18) -0.002(18)
C54 0.22(2) 0.169(18) 0.12(2) 0.046(17) -0.040(18) 0.070(18)
C55 0.037(7) 0.050(7) 0.071(9) 0.005(7) -0.006(7) 0.016(6)
C56 0.043(7) 0.048(7) 0.069(10) 0.012(7) 0.009(7) 0.005(6)
C57 0.045(7) 0.044(7) 0.070(9) 0.011(7) 0.017(6) 0.008(6)
C58 0.064(9) 0.065(10) 0.085(11) 0.008(9) 0.002(8) 0.010(7)
C59 0.076(9) 0.067(9) 0.100(12) 0.011(9) -0.004(8) 0.004(8)
C60 0.071(10) 0.067(9) 0.104(12) 0.023(9) -0.012(9) 0.008(8)
C61 0.047(7) 0.049(7) 0.066(9) 0.009(7) 0.004(7) 0.010(6)
C62 0.117(12) 0.108(12) 0.140(14) 0.026(10) -0.028(10) 0.016(10)
C63 0.16(2) 0.128(18) 0.20(2) 0.003(16) -0.024(18) 0.049(18)
C64 0.158(19) 0.12(2) 0.145(19) 0.051(15) -0.034(15) 0.004(16)
C65 0.134(16) 0.12(2) 0.26(3) 0.048(19) -0.077(18) 0.003(15)
C66 0.054(8) 0.047(9) 0.077(8) 0.008(8) 0.016(7) 0.005(7)
C71 0.011(5) 0.043(6) 0.031(6) 0.000(5) -0.005(4) -0.001(5)
C72 0.020(5) 0.043(6) 0.023(6) 0.002(5) -0.008(4) -0.003(5)
C73 0.017(5) 0.047(7) 0.032(6) 0.004(6) -0.008(4) 0.007(5)
C74 0.030(6) 0.038(6) 0.024(6) 0.007(5) -0.004(5) 0.004(5)
C75 0.016(5) 0.037(6) 0.018(6) 0.000(5) -0.006(4) 0.001(5)
C76 0.017(5) 0.038(6) 0.024(6) -0.002(5) -0.009(4) 0.002(5)
C77 0.032(7) 0.036(7) 0.048(8) -0.002(6) 0.004(5) 0.007(6)
C78 0.069(11) 0.072(13) 0.068(12) -0.016(10) -0.007(9) -0.007(9)
C79 0.071(11) 0.066(12) 0.067(11) 0.010(9) 0.003(9) 0.037(10)
C80 0.085(12) 0.052(12) 0.085(13) -0.002(10) 0.048(10) 0.016(10)
C81 0.021(5) 0.039(8) 0.026(6) 0.012(6) 0.000(4) 0.001(5)
C82 0.022(5) 0.027(5) 0.025(6) -0.003(5) 0.003(4) 0.006(5)
C83 0.017(5) 0.035(6) 0.020(6) -0.003(5) 0.003(4) 0.002(5)
C84 0.025(6) 0.034(6) 0.042(7) -0.005(6) 0.000(5) -0.001(5)
C85 0.036(7) 0.030(6) 0.052(8) -0.003(6) -0.002(6) 0.005(5)
C86 0.021(6) 0.030(6) 0.039(7) 0.010(6) 0.010(5) 0.008(5)
C87 0.017(5) 0.032(6) 0.028(6) 0.006(5) 0.005(4) 0.007(5)
C88 0.049(7) 0.032(7) 0.072(9) -0.005(7) -0.004(7) 0.002(6)
C89 0.058(9) 0.053(12) 0.101(14) -0.001(11) -0.020(9) -0.017(9)
C90 0.056(10) 0.043(10) 0.089(10) 0.010(9) 0.014(9) 0.004(9)
C91 0.066(10) 0.039(9) 0.055(10) -0.006(8) -0.002(8) 0.004(8)
C92 0.019(5) 0.031(7) 0.026(6) 0.001(5) -0.008(5) -0.006(5)
C93 0.015(4) 0.031(6) 0.023(6) 0.002(5) -0.009(4) -0.004(4)
C94 0.016(5) 0.028(6) 0.023(6) 0.004(5) -0.010(4) -0.003(4)
C95 0.013(5) 0.038(6) 0.030(6) 0.002(6) -0.004(5) -0.001(5)
C96 0.018(5) 0.036(6) 0.026(6) 0.009(6) -0.003(5) -0.003(5)
C97 0.016(5) 0.033(7) 0.036(7) 0.007(6) -0.010(5) 0.001(5)
C98 0.027(5) 0.029(6) 0.032(7) 0.002(5) 0.001(5) -0.002(5)
C99 0.027(6) 0.046(7) 0.041(7) 0.010(6) -0.002(5) -0.012(6)
C100 0.045(9) 0.077(12) 0.046(8) 0.011(8) 0.003(7) -0.021(9)
C101 0.024(7) 0.062(11) 0.073(11) 0.029(9) -0.008(7) -0.006(7)
C102 0.016(6) 0.048(8) 0.071(10) 0.017(8) -0.007(7) -0.008(6)
C103 0.021(6) 0.035(6) 0.030(6) 0.003(5) 0.001(5) 0.003(5)
C104 0.019(5) 0.030(7) 0.038(6) -0.001(5) -0.006(4) 0.004(5)
C105 0.021(5) 0.038(8) 0.037(6) 0.004(6) -0.003(5) 0.006(5)
C106 0.025(5) 0.029(7) 0.042(7) 0.009(6) -0.010(5) 0.013(5)
C107 0.032(6) 0.033(8) 0.043(6) -0.003(6) -0.005(5) 0.005(5)
C108 0.026(6) 0.036(8) 0.041(6) -0.001(6) -0.008(5) 0.000(6)
C109 0.023(5) 0.025(7) 0.036(6) 0.003(5) 0.004(5) 0.004(5)
C110 0.030(6) 0.048(8) 0.048(7) 0.010(6) -0.010(5) -0.001(6)
C111 0.034(7) 0.086(14) 0.055(10) 0.010(9) -0.007(7) 0.006(8)
C112 0.044(9) 0.078(12) 0.059(10) 0.027(9) -0.011(8) 0.006(9)
C113 0.074(12) 0.067(10) 0.062(11) -0.013(9) -0.033(9) 0.006(9)
C114 0.027(6) 0.018(6) 0.039(7) 0.001(6) -0.002(5) 0.004(5)
C115 0.009(5) 0.034(6) 0.029(6) 0.003(5) -0.006(4) 0.002(4)
C116 0.009(5) 0.027(6) 0.030(6) 0.001(5) -0.010(4) -0.001(4)
C117 0.028(6) 0.028(6) 0.031(6) -0.001(5) 0.001(5) 0.003(5)
C118 0.032(6) 0.037(7) 0.032(6) 0.008(5) 0.001(5) 0.003(5)
C119 0.027(6) 0.036(7) 0.031(6) 0.015(5) -0.004(5) 0.005(5)
C120 0.019(5) 0.035(6) 0.032(6) 0.007(5) -0.001(4) 0.007(5)
C121 0.043(7) 0.055(9) 0.048(8) 0.018(6) 0.011(6) -0.002(6)
C122 0.060(9) 0.055(11) 0.044(9) 0.028(8) 0.012(7) -0.008(8)
C123 0.049(9) 0.075(12) 0.070(11) 0.019(9) 0.008(8) -0.019(9)
C124 0.072(11) 0.079(12) 0.047(10) 0.022(8) 0.028(8) 0.007(9)
C125 0.019(5) 0.031(6) 0.022(6) 0.000(5) 0.003(5) -0.004(5)
C126 0.029(5) 0.028(7) 0.021(5) 0.004(5) 0.003(4) 0.004(5)
C127 0.018(5) 0.029(7) 0.029(5) -0.002(5) -0.004(4) -0.003(5)
C128 0.021(5) 0.036(8) 0.030(5) 0.003(6) 0.000(4) 0.000(6)
C129 0.022(5) 0.027(7) 0.026(5) -0.004(5) -0.003(4) 0.000(5)
C130 0.023(5) 0.041(8) 0.026(6) 0.000(6) 0.004(4) 0.006(6)
C131 0.018(5) 0.034(7) 0.025(5) 0.003(5) 0.002(4) -0.003(5)
C132 0.022(6) 0.046(8) 0.048(7) -0.008(6) 0.007(5) 0.005(6)
C133 0.037(8) 0.062(9) 0.054(10) 0.008(8) 0.012(7) -0.001(8)
C134 0.027(7) 0.063(10) 0.049(9) -0.016(8) 0.007(6) 0.003(7)
C135 0.021(6) 0.081(12) 0.042(8) -0.006(8) 0.000(6) -0.001(7)
C136 0.018(5) 0.033(6) 0.021(5) -0.002(5) -0.010(4) 0.005(5)
C151 0.061(9) 0.066(10) 0.067(10) 0.005(8) -0.010(8) -0.003(8)
C152 0.132(18) 0.101(15) 0.067(13) 0.015(12) -0.008(13) 0.035(14)
C153 0.049(7) 0.078(11) 0.085(11) 0.003(9) -0.012(8) -0.001(8)
C154 0.072(12) 0.13(2) 0.16(2) 0.000(18) 0.002(14) 0.025(13)
C155 0.031(7) 0.048(9) 0.040(7) 0.001(6) 0.001(6) -0.007(7)
C156 0.032(8) 0.093(15) 0.060(10) -0.028(10) 0.001(8) -0.012(9)
C157 0.067(10) 0.079(11) 0.093(11) -0.023(9) -0.003(9) -0.006(9)
C158 0.081(14) 0.116(17) 0.106(16) -0.045(13) 0.018(13) -0.015(13)
C159 0.074(10) 0.072(10) 0.074(10) -0.013(8) -0.014(9) 0.027(9)
C160 0.099(15) 0.097(16) 0.106(16) -0.049(13) -0.039(13) 0.026(13)
C161 0.037(6) 0.057(9) 0.031(7) 0.000(7) 0.008(5) 0.000(7)
C162 0.048(8) 0.123(18) 0.053(11) 0.002(11) -0.003(8) -0.006(11)
C163 0.035(7) 0.076(8) 0.047(9) 0.006(8) -0.023(7) -0.001(8)
C164 0.025(7) 0.077(9) 0.039(8) -0.015(8) -0.020(6) 0.013(8)
C165 0.036(7) 0.047(9) 0.039(7) 0.005(6) -0.001(6) 0.007(7)
C166 0.038(8) 0.047(10) 0.042(8) 0.009(7) 0.009(6) 0.005(7)
C167 0.181(18) 0.170(19) 0.171(19) -0.005(14) 0.009(13) -0.014(13)
C168 0.16(2) 0.16(2) 0.15(2) 0.01(2) -0.007(19) -0.023(18)
C169 0.092(13) 0.113(14) 0.099(13) -0.006(10) 0.017(11) 0.006(11)
C170 0.119(18) 0.117(19) 0.114(18) 0.014(14) 0.014(15) -0.013(15)
C171 0.078(10) 0.078(12) 0.083(12) -0.004(10) -0.004(9) 0.000(9)
C172 0.073(11) 0.049(11) 0.075(12) 0.001(9) -0.024(9) -0.011(9)
C173 0.082(12) 0.084(13) 0.103(12) 0.001(10) 0.010(10) -0.007(10)
C174 0.091(14) 0.090(16) 0.076(13) 0.001(11) 0.023(11) -0.011(12)
C175 0.095(11) 0.094(14) 0.123(14) -0.001(11) 0.005(11) 0.001(11)
C176 0.064(11) 0.062(14) 0.152(19) -0.003(14) -0.006(11) -0.008(11)
C177 0.097(12) 0.110(14) 0.099(13) -0.008(11) 0.009(10) -0.023(11)
C178 0.082(13) 0.115(18) 0.077(14) -0.016(13) 0.004(11) -0.024(12)
C179 0.166(15) 0.148(18) 0.130(17) -0.014(13) 0.017(13) 0.000(13)
C180 0.186(18) 0.17(3) 0.17(3) -0.03(2) -0.03(2) 0.02(2)
C181 0.130(16) 0.146(15) 0.141(17) -0.012(13) 0.009(13) 0.008(12)
C182 0.128(19) 0.119(17) 0.13(2) -0.030(16) -0.007(16) -0.008(15)
C183 0.100(11) 0.125(16) 0.134(15) -0.005(13) 0.019(12) -0.008(12)
C184 0.091(11) 0.072(14) 0.085(14) 0.009(12) 0.021(12) -0.005(12)
C191 0.048(8) 0.089(12) 0.059(8) 0.002(8) 0.002(6) 0.002(8)
C192 0.093(10) 0.115(14) 0.058(8) -0.001(9) 0.001(8) 0.026(10)
C193 0.083(9) 0.114(14) 0.053(8) -0.003(9) 0.008(8) 0.013(10)
C194 0.061(8) 0.075(11) 0.055(8) -0.002(8) 0.011(7) 0.016(8)
C201 0.146(14) 0.166(16) 0.131(14) 0.028(11) 0.028(11) 0.002(11)
C202 0.21(3) 0.21(3) 0.17(2) -0.013(19) 0.02(2) 0.00(2)
C203 0.162(17) 0.16(2) 0.18(2) 0.033(19) 0.058(18) -0.027(17)
C204 0.22(2) 0.22(3) 0.27(3) 0.03(2) 0.03(2) 0.05(2)
Li1 0.052(14) 0.048(13) 0.057(13) 0.007(10) 0.008(11) -0.011(10)
Li2 0.043(11) 0.026(11) 0.061(13) 0.012(9) 0.000(10) 0.008(10)
Li3 0.046(11) 0.059(17) 0.059(12) 0.021(12) 0.003(11) 0.006(11)
Li4 0.070(16) 0.037(12) 0.083(17) 0.020(12) -0.013(12) -0.002(11)
Li5 0.041(10) 0.044(13) 0.029(10) 0.010(9) 0.005(9) 0.013(9)
Li6 0.033(9) 0.029(12) 0.042(11) 0.004(9) -0.007(9) 0.002(9)
Li7 0.038(11) 0.048(13) 0.028(10) 0.004(9) 0.008(8) 0.002(10)
Li8 0.029(9) 0.020(10) 0.040(10) -0.007(8) -0.010(8) 0.002(8)
Li9 0.045(12) 0.041(14) 0.018(11) 0.002(9) -0.021(9) -0.009(11)
N1 0.055(9) 0.066(10) 0.068(10) 0.014(8) 0.000(7) -0.002(8)
N2 0.045(7) 0.073(12) 0.076(11) 0.014(9) 0.001(7) -0.003(7)
N3 0.036(7) 0.060(10) 0.045(7) -0.002(6) -0.002(6) -0.005(6)
N4 0.059(9) 0.063(10) 0.068(10) -0.008(7) 0.003(8) -0.017(8)
N5 0.084(12) 0.066(11) 0.094(13) -0.031(9) -0.025(10) 0.020(10)
N6 0.038(6) 0.063(10) 0.028(7) -0.003(6) 0.004(5) -0.004(6)
N7 0.115(15) 0.085(10) 0.078(13) 0.018(11) -0.035(11) 0.017(11)
N8 0.056(9) 0.079(12) 0.030(7) 0.008(7) 0.002(6) 0.021(8)
N9 0.20(3) 0.19(4) 0.35(5) 0.08(4) 0.03(3) 0.09(3)
N10 0.112(18) 0.16(3) 0.13(2) 0.012(16) 0.001(15) 0.017(16)
N11 0.080(12) 0.16(2) 0.080(14) 0.030(14) -0.004(10) -0.007(12)
N12 0.113(16) 0.059(13) 0.144(18) 0.016(12) -0.010(13) -0.009(12)
N13 0.077(12) 0.14(2) 0.23(3) 0.06(2) 0.022(16) 0.036(14)
N14 0.22(4) 0.23(4) 0.42(7) 0.09(4) 0.11(4) -0.09(3)
N15 0.20(2) 0.26(4) 0.15(3) -0.06(3) 0.01(2) 0.07(3)
N16 0.10(2) 0.14(2) 0.35(5) -0.03(2) -0.04(3) 0.021(18)
N17 0.103(15) 0.36(6) 0.35(6) -0.09(5) 0.05(3) -0.05(2)
O1 0.065(8) 0.067(9) 0.078(9) 0.000(7) 0.012(7) 0.005(6)
O2 0.054(7) 0.044(7) 0.073(8) 0.003(6) 0.014(6) 0.005(6)
O3 0.042(6) 0.041(6) 0.045(6) 0.009(5) 0.013(5) 0.001(5)
O4 0.022(4) 0.037(6) 0.049(6) 0.005(5) 0.006(4) 0.002(4)
O5 0.041(5) 0.033(6) 0.045(5) 0.015(5) 0.007(4) 0.002(5)
O6 0.051(6) 0.039(6) 0.066(7) 0.015(5) 0.013(5) 0.006(5)
O7 0.027(5) 0.044(6) 0.018(4) -0.001(4) -0.005(4) 0.002(4)
O8 0.015(4) 0.027(5) 0.037(5) 0.002(4) -0.002(4) 0.005(4)
O9 0.014(4) 0.028(5) 0.039(5) -0.003(4) 0.000(4) -0.001(4)
O10 0.017(4) 0.040(6) 0.039(5) 0.004(5) -0.003(4) 0.003(4)
O11 0.021(4) 0.037(6) 0.030(5) 0.006(4) 0.000(4) 0.008(4)
O12 0.016(4) 0.038(6) 0.024(4) 0.000(4) 0.001(3) 0.005(4)
O13 0.044(6) 0.035(6) 0.065(7) 0.017(5) 0.005(5) -0.003(5)
O14 0.023(4) 0.021(5) 0.033(5) -0.001(4) -0.005(4) 0.005(4)
O15 0.084(11) 0.139(16) 0.138(13) 0.003(11) 0.051(10) -0.032(10)
O16 0.030(5) 0.114(12) 0.042(6) -0.004(7) 0.004(4) 0.001(6)
Co1 0.0566(15) 0.0438(15) 0.0718(17) 0.0052(13) 0.0098(13) 0.0050(13)
Co2 0.0173(8) 0.0351(11) 0.0261(9) 0.0002(9) -0.0028(7) 0.0014(8)
Co3 0.0245(9) 0.0382(13) 0.0479(12) -0.0053(10) -0.0015(9) -0.0005(9)
Br1 0.0398(9) 0.0641(13) 0.0541(10) -0.0019(9) -0.0139(8) 0.0044(9)
Br2 0.0549(11) 0.0508(12) 0.0914(15) -0.0044(11) 0.0109(10) -0.0155(10)

_geom_special_details            
;
 All esds (except the esd in the dihedral angle between two l.s. planes)
 are estimated using the full covariance matrix.  The cell esds are taken
 into account individually in the estimation of esds in distances, angles
 and torsion angles; correlations between esds in cell parameters are only
 used when they are defined by crystal symmetry.  An approximate (isotropic)
 treatment of cell esds is used for estimating esds involving l.s. planes.
;

loop_
_geom_bond_atom_site_label_1
_geom_bond_atom_site_label_2
_geom_bond_distance
_geom_bond_site_symmetry_2
_geom_bond_publ_flag
C1 O1 1.38(2) . ?
C1 C6 1.40(3) . ?
C1 C2 1.40(3) . ?
C1 Co1 2.52(2) . ?
C2 C3 1.35(3) . ?
C2 C11 1.55(3) . ?
C3 C4 1.34(3) . ?
C3 H3 0.9500 . ?
C4 C5 1.40(3) . ?
C4 C7 1.52(3) . ?
C5 C6 1.37(3) . ?
C5 H5 0.9500 . ?
C6 C66 1.52(3) . ?
C7 C9 1.39(3) . ?
C7 C10 1.49(4) . ?
C7 C8 1.50(4) . ?
C8 H8A 0.9800 . ?
C8 H8B 0.9800 . ?
C8 H8C 0.9800 . ?
C9 H9A 0.9800 . ?
C9 H9B 0.9800 . ?
C9 H9C 0.9800 . ?
C10 H10A 0.9800 . ?
C10 H10B 0.9800 . ?
C10 H10C 0.9800 . ?
C11 C17 1.54(3) . ?
C11 H11A 0.9900 . ?
C11 H11B 0.9900 . ?
C12 O2 1.39(2) . ?
C12 C17 1.39(3) . ?
C12 C13 1.40(3) . ?
C13 C14 1.39(3) . ?
C13 C22 1.46(3) . ?
C14 C15 1.42(3) . ?
C14 H14 0.9500 . ?
C15 C16 1.38(3) . ?
C15 C18 1.55(3) . ?
C16 C17 1.43(3) . ?
C16 H16 0.9500 . ?
C18 C20 1.36(4) . ?
C18 C21 1.50(4) . ?
C18 C19 1.52(4) . ?
C19 H19A 0.9800 . ?
C19 H19B 0.9800 . ?
C19 H19C 0.9800 . ?
C20 H20A 0.9800 . ?
C20 H20B 0.9800 . ?
C20 H20C 0.9800 . ?
C21 H21A 0.9800 . ?
C21 H21B 0.9800 . ?
C21 H21C 0.9800 . ?
C22 C28 1.51(2) . ?
C22 H22A 0.9900 . ?
C22 H22B 0.9900 . ?
C23 O3 1.350(18) . ?
C23 C24 1.42(2) . ?
C23 C28 1.42(2) . ?
C23 Li1 2.49(3) . ?
C23 Li3 2.70(3) . ?
C24 C25 1.42(2) . ?
C24 C33 1.50(2) . ?
C25 C26 1.36(2) . ?
C25 H25 0.9500 . ?
C26 C27 1.39(2) . ?
C26 C29 1.53(3) . ?
C27 C28 1.38(2) . ?
C27 H27 0.9500 . ?
C29 C30 1.35(3) . ?
C29 C32 1.50(3) . ?
C29 C31 1.57(4) . ?
C30 H30A 0.9800 . ?
C30 H30B 0.9800 . ?
C30 H30C 0.9800 . ?
C31 H31A 0.9800 . ?
C31 H31B 0.9800 . ?
C31 H31C 0.9800 . ?
C32 H32A 0.9800 . ?
C32 H32B 0.9800 . ?
C32 H32C 0.9800 . ?
C33 C39 1.50(2) . ?
C33 H33A 0.9900 . ?
C33 H33B 0.9900 . ?
C34 O4 1.329(15) . ?
C34 C35 1.407(19) . ?
C34 C39 1.44(2) . ?
C34 Li2 2.46(3) . ?
C35 C36 1.394(19) . ?
C35 C44 1.52(2) . ?
C36 C37 1.36(2) . ?
C36 H36 0.9500 . ?
C37 C38 1.41(2) . ?
C37 C40 1.50(2) . ?
C38 C39 1.372(19) . ?
C38 H38 0.9500 . ?
C40 C43 1.52(2) . ?
C40 C41 1.55(2) . ?
C40 C42 1.55(2) . ?
C41 H41A 0.9800 . ?
C41 H41B 0.9800 . ?
C41 H41C 0.9800 . ?
C42 H42A 0.9800 . ?
C42 H42B 0.9800 . ?
C42 H42C 0.9800 . ?
C43 H43A 0.9800 . ?
C43 H43B 0.9800 . ?
C43 H43C 0.9800 . ?
C44 C50 1.52(2) . ?
C44 H44A 0.9900 . ?
C44 H44B 0.9900 . ?
C45 O5 1.330(18) . ?
C45 C50 1.38(2) . ?
C45 C46 1.42(2) . ?
C45 Li4 2.56(4) . ?
C45 Li3 2.76(3) . ?
C46 C47 1.42(3) . ?
C46 C55 1.50(2) . ?
C47 C48 1.35(3) . ?
C47 H47 0.9500 . ?
C48 C49 1.41(3) . ?
C48 C51 1.55(3) . ?
C49 C50 1.39(2) . ?
C49 H49 0.9500 . ?
C51 C53 1.42(4) . ?
C51 C52 1.48(4) . ?
C51 C54 1.55(4) . ?
C52 H52A 0.9800 . ?
C52 H52B 0.9800 . ?
C52 H52C 0.9800 . ?
C53 H53A 0.9800 . ?
C53 H53B 0.9800 . ?
C53 H53C 0.9800 . ?
C54 H54A 0.9800 . ?
C54 H54B 0.9800 . ?
C54 H54C 0.9800 . ?
C55 C61 1.52(2) . ?
C55 H55A 0.9900 . ?
C55 H55B 0.9900 . ?
C56 O6 1.33(2) . ?
C56 C57 1.41(2) . ?
C56 C61 1.42(2) . ?
C57 C58 1.37(3) . ?
C57 C66 1.56(3) . ?
C58 C59 1.34(3) . ?
C58 H58 0.9500 . ?
C59 C60 1.40(3) . ?
C59 C62 1.55(3) . ?
C60 C61 1.37(3) . ?
C60 H60 0.9500 . ?
C62 C65 1.32(4) . ?
C62 C64 1.54(4) . ?
C62 C63 1.58(4) . ?
C63 H63A 0.9800 . ?
C63 H63B 0.9800 . ?
C63 H63C 0.9800 . ?
C64 H64A 0.9800 . ?
C64 H64B 0.9800 . ?
C64 H64C 0.9800 . ?
C65 H65A 0.9800 . ?
C65 H65B 0.9800 . ?
C65 H65C 0.9800 . ?
C66 H66A 0.9900 . ?
C66 H66B 0.9900 . ?
C71 O7 1.371(17) . ?
C71 C72 1.38(2) . ?
C71 C76 1.436(19) . ?
C71 Co2 2.495(13) . ?
C72 C73 1.36(2) . ?
C72 C81 1.546(18) . ?
C73 C74 1.437(19) . ?
C73 H73 0.9500 . ?
C74 C75 1.36(2) . ?
C74 C77 1.50(2) . ?
C75 C76 1.366(19) . ?
C75 H75 0.9500 . ?
C76 C136 1.53(2) . ?
C77 C79 1.48(2) . ?
C77 C80 1.55(2) . ?
C77 C78 1.56(2) . ?
C78 H78A 0.9800 . ?
C78 H78B 0.9800 . ?
C78 H78C 0.9800 . ?
C79 H79A 0.9800 . ?
C79 H79B 0.9800 . ?
C79 H79C 0.9800 . ?
C80 H80A 0.9800 . ?
C80 H80B 0.9800 . ?
C80 H80C 0.9800 . ?
C81 C87 1.533(18) . ?
C81 H81A 0.9900 . ?
C81 H81B 0.9900 . ?
C82 C87 1.345(18) . ?
C82 O8 1.350(16) . ?
C82 C83 1.390(17) . ?
C83 C84 1.40(2) . ?
C83 C92 1.539(18) . ?
C84 C85 1.34(2) . ?
C84 H84 0.9500 . ?
C85 C86 1.37(2) . ?
C85 C88 1.53(2) . ?
C86 C87 1.42(2) . ?
C86 H86 0.9500 . ?
C88 C91 1.51(2) . ?
C88 C89 1.51(2) . ?
C88 C90 1.58(3) . ?
C89 H89A 0.9800 . ?
C89 H89B 0.9800 . ?
C89 H89C 0.9800 . ?
C90 H90A 0.9800 . ?
C90 H90B 0.9800 . ?
C90 H90C 0.9800 . ?
C91 H91A 0.9800 . ?
C91 H91B 0.9800 . ?
C91 H91C 0.9800 . ?
C92 C98 1.532(19) . ?
C92 H92A 0.9900 . ?
C92 H92B 0.9900 . ?
C93 O9 1.321(14) . ?
C93 C98 1.414(19) . ?
C93 C94 1.428(18) . ?
C93 Li8 2.46(2) . ?
C93 Li7 2.78(3) . ?
C94 C95 1.356(18) . ?
C94 C103 1.477(19) . ?
C95 C96 1.393(19) . ?
C95 H95 0.9500 . ?
C96 C97 1.381(19) . ?
C96 C99 1.558(19) . ?
C97 C98 1.401(19) . ?
C97 H97 0.9500 . ?
C99 C102 1.48(2) . ?
C99 C100 1.54(2) . ?
C99 C101 1.55(2) . ?
C100 H10F 0.9800 . ?
C100 H10D 0.9800 . ?
C100 H10E 0.9800 . ?
C101 H10J 0.9800 . ?
C101 H10K 0.9800 . ?
C101 H10I 0.9800 . ?
C102 H10M 0.9800 . ?
C102 H10P 0.9800 . ?
C102 H10L 0.9800 . ?
C103 C109 1.517(19) . ?
C103 H10H 0.9900 . ?
C103 H10G 0.9900 . ?
C104 O10 1.367(15) . ?
C104 C109 1.408(18) . ?
C104 C105 1.409(19) . ?
C104 Li6 2.50(3) . ?
C105 C106 1.393(18) . ?
C105 C114 1.506(18) . ?
C106 C107 1.35(2) . ?
C106 H106 0.9500 . ?
C107 C108 1.39(2) . ?
C107 C110 1.56(2) . ?
C108 C109 1.405(19) . ?
C108 H108 0.9500 . ?
C110 C113 1.49(2) . ?
C110 C112 1.51(2) . ?
C110 C111 1.55(2) . ?
C111 H11C 0.9800 . ?
C111 H11D 0.9800 . ?
C111 H11E 0.9800 . ?
C112 H11F 0.9800 . ?
C112 H11G 0.9800 . ?
C112 H11H 0.9800 . ?
C113 H11I 0.9800 . ?
C113 H11J 0.9800 . ?
C113 H11K 0.9800 . ?
C114 C120 1.490(19) . ?
C114 H11L 0.9900 . ?
C114 H11M 0.9900 . ?
C115 O11 1.345(16) . ?
C115 C116 1.403(18) . ?
C115 C120 1.420(19) . ?
C115 Li5 2.62(3) . ?
C115 Li7 2.71(3) . ?
C116 C117 1.394(19) . ?
C116 C125 1.504(19) . ?
C117 C118 1.39(2) . ?
C117 H117 0.9500 . ?
C118 C119 1.38(2) . ?
C118 C121 1.55(2) . ?
C119 C120 1.415(19) . ?
C119 H119 0.9500 . ?
C121 C123 1.52(2) . ?
C121 C124 1.52(3) . ?
C121 C122 1.54(2) . ?
C122 H12A 0.9800 . ?
C122 H12B 0.9800 . ?
C122 H12C 0.9800 . ?
C123 H12D 0.9800 . ?
C123 H12E 0.9800 . ?
C123 H12F 0.9800 . ?
C124 H12G 0.9800 . ?
C124 H12H 0.9800 . ?
C124 H12I 0.9800 . ?
C125 C131 1.534(16) . ?
C125 H12J 0.9900 . ?
C125 H12K 0.9900 . ?
C126 O12 1.351(15) . ?
C126 C131 1.392(17) . ?
C126 C127 1.403(17) . ?
C127 C128 1.407(18) . ?
C127 C136 1.482(17) . ?
C128 C129 1.383(18) . ?
C128 H128 0.9500 . ?
C129 C130 1.412(17) . ?
C129 C132 1.516(19) . ?
C130 C131 1.409(18) . ?
C130 H130 0.9500 . ?
C132 C135 1.521(19) . ?
C132 C133 1.53(2) . ?
C132 C134 1.54(2) . ?
C133 H13A 0.9800 . ?
C133 H13B 0.9800 . ?
C133 H13C 0.9800 . ?
C134 H13D 0.9800 . ?
C134 H13E 0.9800 . ?
C134 H13F 0.9800 . ?
C135 H13G 0.9800 . ?
C135 H13H 0.9800 . ?
C135 H13I 0.9800 . ?
C136 H13J 0.9900 . ?
C136 H13K 0.9900 . ?
C151 N1 1.17(2) . ?
C151 C152 1.38(3) . ?
C152 H15A 0.9800 . ?
C152 H15B 0.9800 . ?
C152 H15C 0.9800 . ?
C153 N2 1.12(2) . ?
C153 C154 1.50(3) . ?
C154 H15D 0.9800 . ?
C154 H15E 0.9800 . ?
C154 H15F 0.9800 . ?
C155 N3 1.155(19) . ?
C155 C156 1.48(2) . ?
C156 H15G 0.9800 . ?
C156 H15H 0.9800 . ?
C156 H15I 0.9800 . ?
C157 N4 1.16(2) . ?
C157 C158 1.45(3) . ?
C158 H15J 0.9800 . ?
C158 H15K 0.9800 . ?
C158 H15L 0.9800 . ?
C159 N5 1.13(2) . ?
C159 C160 1.46(3) . ?
C160 H16A 0.9800 . ?
C160 H16B 0.9800 . ?
C160 H16C 0.9800 . ?
C161 N6 1.135(18) . ?
C161 C162 1.47(2) . ?
C162 H16D 0.9800 . ?
C162 H16E 0.9800 . ?
C162 H16F 0.9800 . ?
C163 N7 1.17(3) . ?
C163 C164 1.42(3) . ?
C165 N8 1.102(19) . ?
C165 C166 1.45(2) . ?
C166 H16J 0.9800 . ?
C166 H16K 0.9800 . ?
C166 H16L 0.9800 . ?
C167 N9 1.50(5) . ?
C167 C168 1.74(5) . ?
C168 H16M 0.9800 . ?
C168 H16N 0.9800 . ?
C168 H16P 0.9800 . ?
C169 N10 1.18(3) . ?
C169 C170 1.40(4) . ?
C170 H17A 0.9800 . ?
C170 H17B 0.9800 . ?
C170 H17C 0.9800 . ?
C171 N11 1.17(3) . ?
C171 C172 1.51(3) . ?
C172 H17D 0.9800 . ?
C172 H17E 0.9800 . ?
C172 H17F 0.9800 . ?
C173 N12 1.17(3) . ?
C173 C174 1.53(3) . ?
C174 H17G 0.9800 . ?
C174 H17H 0.9800 . ?
C174 H17I 0.9800 . ?
C175 N13 1.20(3) . ?
C175 C176 1.49(3) . ?
C176 H17J 0.9800 . ?
C176 H17K 0.9800 . ?
C176 H17L 0.9800 . ?
C177 N14 1.18(4) . ?
C177 C178 1.35(3) . ?
C178 H17M 0.9800 . ?
C178 H17N 0.9800 . ?
C178 H17P 0.9800 . ?
C179 N15 1.31(4) . ?
C179 C180 1.49(5) . ?
C180 H18A 0.9800 . ?
C180 H18B 0.9800 . ?
C180 H18C 0.9800 . ?
C181 N16 1.23(4) . ?
C181 C182 1.63(5) . ?
C182 H18D 0.9800 . ?
C182 H18E 0.9800 . ?
C182 H18F 0.9800 . ?
C183 N17 1.12(4) . ?
C183 C184 1.44(4) . ?
C191 C192 1.39(3) . ?
C191 O16 1.48(2) . ?
C191 H19D 0.9900 . ?
C191 H19E 0.9900 . ?
C192 C193 1.47(3) . ?
C192 H19F 0.9900 . ?
C192 H19G 0.9900 . ?
C193 C194 1.49(3) . ?
C193 H19H 0.9900 . ?
C193 H19I 0.9900 . ?
C194 O16 1.37(2) . ?
C194 H19J 0.9900 . ?
C194 H19K 0.9900 . ?
C201 O15 1.27(3) . ?
C201 C202 1.58(3) . ?
C201 C204 1.59(3) . ?
C201 C203 1.60(3) . ?
C202 H20D 0.9800 . ?
C202 H20E 0.9800 . ?
C202 H20F 0.9800 . ?
C203 H20G 0.9800 . ?
C203 H20H 0.9800 . ?
C203 H20I 0.9800 . ?
C204 H20J 0.9800 . ?
C204 H20K 0.9800 . ?
C204 H20L 0.9800 . ?
Li1 O3 1.84(3) . ?
Li1 O2 1.85(3) . ?
Li1 O13 2.03(3) . ?
Li1 N1 2.06(3) . ?
Li1 Li2 2.43(4) . ?
Li1 Co1 2.74(3) . ?
Li1 Li3 3.45(4) . ?
Li2 O4 1.83(3) . ?
Li2 O3 1.94(3) . ?
Li2 O13 1.98(3) . ?
Li2 O5 1.99(3) . ?
Li2 Li3 2.46(4) . ?
Li2 Li4 2.57(4) . ?
Li3 O3 1.86(3) . ?
Li3 O5 1.88(3) . ?
Li3 N2 2.00(3) . ?
Li4 O6 1.82(4) . ?
Li4 O15 1.94(4) . ?
Li4 O5 2.00(3) . ?
Li4 O13 2.02(3) . ?
Li4 Co1 2.71(4) . ?
Li5 O12 1.89(3) . ?
Li5 N4 1.96(3) . ?
Li5 O11 1.97(3) . ?
Li5 O14 2.02(3) . ?
Li5 Li6 2.49(3) . ?
Li5 Co2 2.76(3) . ?
Li6 O10 1.86(3) . ?
Li6 O14 1.94(2) . ?
Li6 O9 1.94(3) . ?
Li6 O11 1.99(3) . ?
Li6 Li8 2.48(3) . ?
Li6 Li7 2.48(3) . ?
Li7 O9 1.87(3) . ?
Li7 O11 1.88(3) . ?
Li7 N3 2.01(3) . ?
Li8 O8 1.88(2) . ?
Li8 O9 1.94(2) . ?
Li8 O16 1.97(3) . ?
Li8 O14 2.03(2) . ?
Li8 Co2 2.75(2) . ?
Li9 O7 1.85(2) . ?
Li9 N5 2.00(3) . ?
Li9 N8 2.04(3) 4_575 ?
Li9 N6 2.06(3) . ?
O1 Co1 1.916(14) . ?
O2 Co1 1.906(12) . ?
O4 Co3 1.907(9) . ?
O6 Co1 1.910(12) . ?
O7 Co2 1.935(8) . ?
O8 Co2 1.953(9) . ?
O10 Co3 1.891(10) . ?
O12 Co2 1.917(9) . ?
O13 Co1 2.043(12) . ?
O14 Co2 2.042(9) . ?
Co3 Br1 2.437(3) . ?
Co3 Br2 2.446(3) . ?

loop_
_geom_angle_atom_site_label_1
_geom_angle_atom_site_label_2
_geom_angle_atom_site_label_3
_geom_angle
_geom_angle_site_symmetry_1
_geom_angle_site_symmetry_3
_geom_angle_publ_flag
O1 C1 C6 120.1(19) . . ?
O1 C1 C2 121.6(19) . . ?
C6 C1 C2 118(2) . . ?
O1 C1 Co1 48.9(9) . . ?
C6 C1 Co1 106.7(14) . . ?
C2 C1 Co1 106.7(14) . . ?
C3 C2 C1 120(2) . . ?
C3 C2 C11 122(2) . . ?
C1 C2 C11 118.4(19) . . ?
C4 C3 C2 125(2) . . ?
C4 C3 H3 117.7 . . ?
C2 C3 H3 117.7 . . ?
C3 C4 C5 116(2) . . ?
C3 C4 C7 124(2) . . ?
C5 C4 C7 120(2) . . ?
C6 C5 C4 123(2) . . ?
C6 C5 H5 118.5 . . ?
C4 C5 H5 118.5 . . ?
C5 C6 C1 119(2) . . ?
C5 C6 C66 119.1(19) . . ?
C1 C6 C66 122.0(18) . . ?
C9 C7 C10 114(3) . . ?
C9 C7 C8 110(3) . . ?
C10 C7 C8 94(3) . . ?
C9 C7 C4 114(2) . . ?
C10 C7 C4 111(2) . . ?
C8 C7 C4 112(2) . . ?
C7 C8 H8A 109.5 . . ?
C7 C8 H8B 109.5 . . ?
H8A C8 H8B 109.5 . . ?
C7 C8 H8C 109.5 . . ?
H8A C8 H8C 109.5 . . ?
H8B C8 H8C 109.5 . . ?
C7 C9 H9A 109.5 . . ?
C7 C9 H9B 109.5 . . ?
H9A C9 H9B 109.5 . . ?
C7 C9 H9C 109.5 . . ?
H9A C9 H9C 109.5 . . ?
H9B C9 H9C 109.5 . . ?
C7 C10 H10A 109.5 . . ?
C7 C10 H10B 109.5 . . ?
H10A C10 H10B 109.5 . . ?
C7 C10 H10C 109.5 . . ?
H10A C10 H10C 109.5 . . ?
H10B C10 H10C 109.5 . . ?
C17 C11 C2 105.9(17) . . ?
C17 C11 H11A 110.5 . . ?
C2 C11 H11A 110.5 . . ?
C17 C11 H11B 110.5 . . ?
C2 C11 H11B 110.5 . . ?
H11A C11 H11B 108.7 . . ?
O2 C12 C17 119.1(17) . . ?
O2 C12 C13 119.3(17) . . ?
C17 C12 C13 121.6(19) . . ?
C14 C13 C12 117.7(19) . . ?
C14 C13 C22 120.0(18) . . ?
C12 C13 C22 122.3(17) . . ?
C13 C14 C15 124(2) . . ?
C13 C14 H14 117.9 . . ?
C15 C14 H14 117.9 . . ?
C16 C15 C14 115(2) . . ?
C16 C15 C18 124(2) . . ?
C14 C15 C18 121(2) . . ?
C15 C16 C17 124(2) . . ?
C15 C16 H16 117.9 . . ?
C17 C16 H16 117.9 . . ?
C12 C17 C16 117(2) . . ?
C12 C17 C11 122.3(19) . . ?
C16 C17 C11 120.2(19) . . ?
C20 C18 C21 110(3) . . ?
C20 C18 C19 116(3) . . ?
C21 C18 C19 104(3) . . ?
C20 C18 C15 113(2) . . ?
C21 C18 C15 106(2) . . ?
C19 C18 C15 107(2) . . ?
C18 C19 H19A 109.5 . . ?
C18 C19 H19B 109.5 . . ?
H19A C19 H19B 109.5 . . ?
C18 C19 H19C 109.5 . . ?
H19A C19 H19C 109.5 . . ?
H19B C19 H19C 109.5 . . ?
C18 C20 H20A 109.5 . . ?
C18 C20 H20B 109.5 . . ?
H20A C20 H20B 109.5 . . ?
C18 C20 H20C 109.5 . . ?
H20A C20 H20C 109.5 . . ?
H20B C20 H20C 109.5 . . ?
C18 C21 H21A 109.5 . . ?
C18 C21 H21B 109.5 . . ?
H21A C21 H21B 109.5 . . ?
C18 C21 H21C 109.5 . . ?
H21A C21 H21C 109.5 . . ?
H21B C21 H21C 109.5 . . ?
C13 C22 C28 116.9(16) . . ?
C13 C22 H22A 108.1 . . ?
C28 C22 H22A 108.1 . . ?
C13 C22 H22B 108.1 . . ?
C28 C22 H22B 108.1 . . ?
H22A C22 H22B 107.3 . . ?
O3 C23 C24 120.5(14) . . ?
O3 C23 C28 119.0(15) . . ?
C24 C23 C28 120.4(15) . . ?
O3 C23 Li1 46.3(10) . . ?
C24 C23 Li1 125.9(12) . . ?
C28 C23 Li1 96.7(14) . . ?
O3 C23 Li3 39.0(9) . . ?
C24 C23 Li3 114.5(13) . . ?
C28 C23 Li3 109.7(13) . . ?
Li1 C23 Li3 83.0(11) . . ?
C23 C24 C25 118.0(15) . . ?
C23 C24 C33 120.1(14) . . ?
C25 C24 C33 121.9(14) . . ?
C26 C25 C24 122.6(16) . . ?
C26 C25 H25 118.7 . . ?
C24 C25 H25 118.7 . . ?
C25 C26 C27 116.7(16) . . ?
C25 C26 C29 122.2(18) . . ?
C27 C26 C29 121.1(17) . . ?
C28 C27 C26 125.6(17) . . ?
C28 C27 H27 117.2 . . ?
C26 C27 H27 117.2 . . ?
C27 C28 C23 116.2(17) . . ?
C27 C28 C22 121.5(16) . . ?
C23 C28 C22 122.3(16) . . ?
C30 C29 C32 117(2) . . ?
C30 C29 C26 113(2) . . ?
C32 C29 C26 110.1(19) . . ?
C30 C29 C31 114(3) . . ?
C32 C29 C31 93(2) . . ?
C26 C29 C31 108(2) . . ?
C29 C30 H30A 109.5 . . ?
C29 C30 H30B 109.5 . . ?
H30A C30 H30B 109.5 . . ?
C29 C30 H30C 109.5 . . ?
H30A C30 H30C 109.5 . . ?
H30B C30 H30C 109.5 . . ?
C29 C31 H31A 109.5 . . ?
C29 C31 H31B 109.5 . . ?
H31A C31 H31B 109.5 . . ?
C29 C31 H31C 109.5 . . ?
H31A C31 H31C 109.5 . . ?
H31B C31 H31C 109.5 . . ?
C29 C32 H32A 109.5 . . ?
C29 C32 H32B 109.5 . . ?
H32A C32 H32B 109.5 . . ?
C29 C32 H32C 109.5 . . ?
H32A C32 H32C 109.5 . . ?
H32B C32 H32C 109.5 . . ?
C39 C33 C24 112.0(12) . . ?
C39 C33 H33A 109.2 . . ?
C24 C33 H33A 109.2 . . ?
C39 C33 H33B 109.2 . . ?
C24 C33 H33B 109.2 . . ?
H33A C33 H33B 107.9 . . ?
O4 C34 C35 122.0(13) . . ?
O4 C34 C39 120.1(12) . . ?
C35 C34 C39 117.7(12) . . ?
O4 C34 Li2 47.0(9) . . ?
C35 C34 Li2 108.7(12) . . ?
C39 C34 Li2 108.9(12) . . ?
C36 C35 C34 118.8(13) . . ?
C36 C35 C44 121.9(13) . . ?
C34 C35 C44 119.2(13) . . ?
C37 C36 C35 125.0(14) . . ?
C37 C36 H36 117.5 . . ?
C35 C36 H36 117.5 . . ?
C36 C37 C38 115.4(13) . . ?
C36 C37 C40 121.6(13) . . ?
C38 C37 C40 123.1(14) . . ?
C39 C38 C37 123.3(14) . . ?
C39 C38 H38 118.4 . . ?
C37 C38 H38 118.4 . . ?
C38 C39 C34 119.5(13) . . ?
C38 C39 C33 120.9(13) . . ?
C34 C39 C33 119.6(12) . . ?
C37 C40 C43 109.9(13) . . ?
C37 C40 C41 110.8(13) . . ?
C43 C40 C41 109.3(13) . . ?
C37 C40 C42 112.7(12) . . ?
C43 C40 C42 107.9(14) . . ?
C41 C40 C42 106.1(14) . . ?
C40 C41 H41A 109.5 . . ?
C40 C41 H41B 109.5 . . ?
H41A C41 H41B 109.5 . . ?
C40 C41 H41C 109.5 . . ?
H41A C41 H41C 109.5 . . ?
H41B C41 H41C 109.5 . . ?
C40 C42 H42A 109.5 . . ?
C40 C42 H42B 109.5 . . ?
H42A C42 H42B 109.5 . . ?
C40 C42 H42C 109.5 . . ?
H42A C42 H42C 109.5 . . ?
H42B C42 H42C 109.5 . . ?
C40 C43 H43A 109.5 . . ?
C40 C43 H43B 109.5 . . ?
H43A C43 H43B 109.5 . . ?
C40 C43 H43C 109.5 . . ?
H43A C43 H43C 109.5 . . ?
H43B C43 H43C 109.5 . . ?
C35 C44 C50 115.1(13) . . ?
C35 C44 H44A 108.5 . . ?
C50 C44 H44A 108.5 . . ?
C35 C44 H44B 108.5 . . ?
C50 C44 H44B 108.5 . . ?
H44A C44 H44B 107.5 . . ?
O5 C45 C50 121.7(15) . . ?
O5 C45 C46 118.5(16) . . ?
C50 C45 C46 119.8(16) . . ?
O5 C45 Li4 50.7(10) . . ?
C50 C45 Li4 123.7(14) . . ?
C46 C45 Li4 92.4(13) . . ?
O5 C45 Li3 37.1(9) . . ?
C50 C45 Li3 114.4(13) . . ?
C46 C45 Li3 114.3(13) . . ?
Li4 C45 Li3 86.3(11) . . ?
C45 C46 C47 118.0(18) . . ?
C45 C46 C55 122.0(16) . . ?
C47 C46 C55 119.7(16) . . ?
C48 C47 C46 121.8(19) . . ?
C48 C47 H47 119.1 . . ?
C46 C47 H47 119.1 . . ?
C47 C48 C49 119.2(19) . . ?
C47 C48 C51 125(2) . . ?
C49 C48 C51 116(2) . . ?
C50 C49 C48 120(2) . . ?
C50 C49 H49 119.8 . . ?
C48 C49 H49 119.8 . . ?
C45 C50 C49 120.4(16) . . ?
C45 C50 C44 120.8(15) . . ?
C49 C50 C44 118.7(16) . . ?
C53 C51 C52 113(3) . . ?
C53 C51 C48 114(3) . . ?
C52 C51 C48 112(2) . . ?
C53 C51 C54 107(3) . . ?
C52 C51 C54 101(3) . . ?
C48 C51 C54 108(2) . . ?
C51 C52 H52A 109.5 . . ?
C51 C52 H52B 109.5 . . ?
H52A C52 H52B 109.5 . . ?
C51 C52 H52C 109.5 . . ?
H52A C52 H52C 109.5 . . ?
H52B C52 H52C 109.5 . . ?
C51 C53 H53A 109.5 . . ?
C51 C53 H53B 109.5 . . ?
H53A C53 H53B 109.5 . . ?
C51 C53 H53C 109.5 . . ?
H53A C53 H53C 109.5 . . ?
H53B C53 H53C 109.5 . . ?
C51 C54 H54A 109.5 . . ?
C51 C54 H54B 109.5 . . ?
H54A C54 H54B 109.5 . . ?
C51 C54 H54C 109.5 . . ?
H54A C54 H54C 109.5 . . ?
H54B C54 H54C 109.5 . . ?
C46 C55 C61 115.4(15) . . ?
C46 C55 H55A 108.4 . . ?
C61 C55 H55A 108.4 . . ?
C46 C55 H55B 108.4 . . ?
C61 C55 H55B 108.4 . . ?
H55A C55 H55B 107.5 . . ?
O6 C56 C57 124.9(16) . . ?
O6 C56 C61 119.0(17) . . ?
C57 C56 C61 116.0(16) . . ?
C58 C57 C56 122.5(18) . . ?
C58 C57 C66 119.3(18) . . ?
C56 C57 C66 117.8(16) . . ?
C59 C58 C57 121(2) . . ?
C59 C58 H58 119.5 . . ?
C57 C58 H58 119.5 . . ?
C58 C59 C60 119(2) . . ?
C58 C59 C62 120(2) . . ?
C60 C59 C62 121(2) . . ?
C61 C60 C59 121(2) . . ?
C61 C60 H60 119.3 . . ?
C59 C60 H60 119.3 . . ?
C60 C61 C56 119.9(19) . . ?
C60 C61 C55 121.4(17) . . ?
C56 C61 C55 118.5(15) . . ?
C65 C62 C64 117(3) . . ?
C65 C62 C59 117(3) . . ?
C64 C62 C59 108(2) . . ?
C65 C62 C63 109(3) . . ?
C64 C62 C63 94(3) . . ?
C59 C62 C63 108(3) . . ?
C62 C63 H63A 109.5 . . ?
C62 C63 H63B 109.5 . . ?
H63A C63 H63B 109.5 . . ?
C62 C63 H63C 109.5 . . ?
H63A C63 H63C 109.5 . . ?
H63B C63 H63C 109.5 . . ?
C62 C64 H64A 109.5 . . ?
C62 C64 H64B 109.5 . . ?
H64A C64 H64B 109.5 . . ?
C62 C64 H64C 109.5 . . ?
H64A C64 H64C 109.5 . . ?
H64B C64 H64C 109.5 . . ?
C62 C65 H65A 109.5 . . ?
C62 C65 H65B 109.5 . . ?
H65A C65 H65B 109.5 . . ?
C62 C65 H65C 109.5 . . ?
H65A C65 H65C 109.5 . . ?
H65B C65 H65C 109.5 . . ?
C6 C66 C57 109.1(14) . . ?
C6 C66 H66A 109.9 . . ?
C57 C66 H66A 109.9 . . ?
C6 C66 H66B 109.9 . . ?
C57 C66 H66B 109.9 . . ?
H66A C66 H66B 108.3 . . ?
O7 C71 C72 122.7(12) . . ?
O7 C71 C76 119.9(13) . . ?
C72 C71 C76 117.4(13) . . ?
O7 C71 Co2 50.4(5) . . ?
C72 C71 Co2 109.3(8) . . ?
C76 C71 Co2 107.7(9) . . ?
C73 C72 C71 122.3(14) . . ?
C73 C72 C81 119.2(14) . . ?
C71 C72 C81 118.5(13) . . ?
C72 C73 C74 121.2(15) . . ?
C72 C73 H73 119.4 . . ?
C74 C73 H73 119.4 . . ?
C75 C74 C73 115.1(14) . . ?
C75 C74 C77 125.6(13) . . ?
C73 C74 C77 119.3(14) . . ?
C74 C75 C76 125.6(13) . . ?
C74 C75 H75 117.2 . . ?
C76 C75 H75 117.2 . . ?
C75 C76 C71 118.2(14) . . ?
C75 C76 C136 122.2(12) . . ?
C71 C76 C136 119.5(12) . . ?
C79 C77 C74 111.3(14) . . ?
C79 C77 C80 110.7(14) . . ?
C74 C77 C80 111.9(14) . . ?
C79 C77 C78 108.2(16) . . ?
C74 C77 C78 110.7(13) . . ?
C80 C77 C78 103.7(15) . . ?
C77 C78 H78A 109.5 . . ?
C77 C78 H78B 109.5 . . ?
H78A C78 H78B 109.5 . . ?
C77 C78 H78C 109.5 . . ?
H78A C78 H78C 109.5 . . ?
H78B C78 H78C 109.5 . . ?
C77 C79 H79A 109.5 . . ?
C77 C79 H79B 109.5 . . ?
H79A C79 H79B 109.5 . . ?
C77 C79 H79C 109.5 . . ?
H79A C79 H79C 109.5 . . ?
H79B C79 H79C 109.5 . . ?
C77 C80 H80A 109.5 . . ?
C77 C80 H80B 109.5 . . ?
H80A C80 H80B 109.5 . . ?
C77 C80 H80C 109.5 . . ?
H80A C80 H80C 109.5 . . ?
H80B C80 H80C 109.5 . . ?
C87 C81 C72 110.8(11) . . ?
C87 C81 H81A 109.5 . . ?
C72 C81 H81A 109.5 . . ?
C87 C81 H81B 109.5 . . ?
C72 C81 H81B 109.5 . . ?
H81A C81 H81B 108.1 . . ?
C87 C82 O8 122.6(12) . . ?
C87 C82 C83 119.2(13) . . ?
O8 C82 C83 118.2(12) . . ?
C82 C83 C84 119.4(13) . . ?
C82 C83 C92 119.9(12) . . ?
C84 C83 C92 120.7(11) . . ?
C85 C84 C83 122.2(13) . . ?
C85 C84 H84 118.9 . . ?
C83 C84 H84 118.9 . . ?
C84 C85 C86 117.8(15) . . ?
C84 C85 C88 121.9(14) . . ?
C86 C85 C88 120.1(14) . . ?
C85 C86 C87 121.6(13) . . ?
C85 C86 H86 119.2 . . ?
C87 C86 H86 119.2 . . ?
C82 C87 C86 119.7(12) . . ?
C82 C87 C81 121.6(13) . . ?
C86 C87 C81 118.6(12) . . ?
C91 C88 C89 108.2(16) . . ?
C91 C88 C85 110.4(14) . . ?
C89 C88 C85 112.8(15) . . ?
C91 C88 C90 111.3(15) . . ?
C89 C88 C90 104.5(16) . . ?
C85 C88 C90 109.6(14) . . ?
C88 C89 H89A 109.5 . . ?
C88 C89 H89B 109.5 . . ?
H89A C89 H89B 109.5 . . ?
C88 C89 H89C 109.5 . . ?
H89A C89 H89C 109.5 . . ?
H89B C89 H89C 109.5 . . ?
C88 C90 H90A 109.5 . . ?
C88 C90 H90B 109.5 . . ?
H90A C90 H90B 109.5 . . ?
C88 C90 H90C 109.5 . . ?
H90A C90 H90C 109.5 . . ?
H90B C90 H90C 109.5 . . ?
C88 C91 H91A 109.5 . . ?
C88 C91 H91B 109.5 . . ?
H91A C91 H91B 109.5 . . ?
C88 C91 H91C 109.5 . . ?
H91A C91 H91C 109.5 . . ?
H91B C91 H91C 109.5 . . ?
C98 C92 C83 115.2(11) . . ?
C98 C92 H92A 108.5 . . ?
C83 C92 H92A 108.5 . . ?
C98 C92 H92B 108.5 . . ?
C83 C92 H92B 108.5 . . ?
H92A C92 H92B 107.5 . . ?
O9 C93 C98 121.1(11) . . ?
O9 C93 C94 121.1(12) . . ?
C98 C93 C94 117.8(11) . . ?
O9 C93 Li8 52.0(8) . . ?
C98 C93 Li8 94.6(9) . . ?
C94 C93 Li8 123.8(10) . . ?
O9 C93 Li7 35.8(7) . . ?
C98 C93 Li7 114.2(10) . . ?
C94 C93 Li7 115.3(10) . . ?
Li8 C93 Li7 85.9(8) . . ?
C95 C94 C93 117.8(12) . . ?
C95 C94 C103 123.7(12) . . ?
C93 C94 C103 118.3(11) . . ?
C94 C95 C96 126.4(12) . . ?
C94 C95 H95 116.8 . . ?
C96 C95 H95 116.8 . . ?
C97 C96 C95 115.0(12) . . ?
C97 C96 C99 122.0(13) . . ?
C95 C96 C99 122.7(12) . . ?
C96 C97 C98 122.5(14) . . ?
C96 C97 H97 118.7 . . ?
C98 C97 H97 118.7 . . ?
C97 C98 C93 119.9(12) . . ?
C97 C98 C92 120.3(13) . . ?
C93 C98 C92 119.7(11) . . ?
C102 C99 C100 110.4(14) . . ?
C102 C99 C101 108.9(13) . . ?
C100 C99 C101 108.0(14) . . ?
C102 C99 C96 114.2(13) . . ?
C100 C99 C96 108.8(12) . . ?
C101 C99 C96 106.3(12) . . ?
C99 C100 H10F 109.5 . . ?
C99 C100 H10D 109.5 . . ?
H10F C100 H10D 109.5 . . ?
C99 C100 H10E 109.5 . . ?
H10F C100 H10E 109.5 . . ?
H10D C100 H10E 109.5 . . ?
C99 C101 H10J 109.5 . . ?
C99 C101 H10K 109.5 . . ?
H10J C101 H10K 109.5 . . ?
C99 C101 H10I 109.5 . . ?
H10J C101 H10I 109.5 . . ?
H10K C101 H10I 109.5 . . ?
C99 C102 H10M 109.5 . . ?
C99 C102 H10P 109.5 . . ?
H10M C102 H10P 109.5 . . ?
C99 C102 H10L 109.5 . . ?
H10M C102 H10L 109.5 . . ?
H10P C102 H10L 109.5 . . ?
C94 C103 C109 116.0(12) . . ?
C94 C103 H10H 108.3 . . ?
C109 C103 H10H 108.3 . . ?
C94 C103 H10G 108.3 . . ?
C109 C103 H10G 108.3 . . ?
H10H C103 H10G 107.4 . . ?
O10 C104 C109 119.4(12) . . ?
O10 C104 C105 119.8(11) . . ?
C109 C104 C105 120.8(12) . . ?
O10 C104 Li6 46.9(8) . . ?
C109 C104 Li6 106.3(11) . . ?
C105 C104 Li6 111.2(10) . . ?
C106 C105 C104 117.0(12) . . ?
C106 C105 C114 122.2(13) . . ?
C104 C105 C114 120.9(12) . . ?
C107 C106 C105 124.8(14) . . ?
C107 C106 H106 117.6 . . ?
C105 C106 H106 117.6 . . ?
C106 C107 C108 116.9(13) . . ?
C106 C107 C110 122.9(14) . . ?
C108 C107 C110 120.1(13) . . ?
C107 C108 C109 122.7(13) . . ?
C107 C108 H108 118.7 . . ?
C109 C108 H108 118.7 . . ?
C108 C109 C104 117.4(13) . . ?
C108 C109 C103 121.7(12) . . ?
C104 C109 C103 120.9(12) . . ?
C113 C110 C112 113.8(16) . . ?
C113 C110 C111 109.8(15) . . ?
C112 C110 C111 105.3(14) . . ?
C113 C110 C107 109.8(13) . . ?
C112 C110 C107 110.1(13) . . ?
C111 C110 C107 107.8(13) . . ?
C110 C111 H11C 109.5 . . ?
C110 C111 H11D 109.5 . . ?
H11C C111 H11D 109.5 . . ?
C110 C111 H11E 109.5 . . ?
H11C C111 H11E 109.5 . . ?
H11D C111 H11E 109.5 . . ?
C110 C112 H11F 109.5 . . ?
C110 C112 H11G 109.5 . . ?
H11F C112 H11G 109.5 . . ?
C110 C112 H11H 109.5 . . ?
H11F C112 H11H 109.5 . . ?
H11G C112 H11H 109.5 . . ?
C110 C113 H11I 109.5 . . ?
C110 C113 H11J 109.5 . . ?
H11I C113 H11J 109.5 . . ?
C110 C113 H11K 109.5 . . ?
H11I C113 H11K 109.5 . . ?
H11J C113 H11K 109.5 . . ?
C120 C114 C105 114.5(12) . . ?
C120 C114 H11L 108.6 . . ?
C105 C114 H11L 108.6 . . ?
C120 C114 H11M 108.6 . . ?
C105 C114 H11M 108.6 . . ?
H11L C114 H11M 107.6 . . ?
O11 C115 C116 119.9(12) . . ?
O11 C115 C120 120.3(12) . . ?
C116 C115 C120 119.8(12) . . ?
O11 C115 Li5 47.2(8) . . ?
C116 C115 Li5 96.1(9) . . ?
C120 C115 Li5 123.6(11) . . ?
O11 C115 Li7 39.7(7) . . ?
C116 C115 Li7 112.7(11) . . ?
C120 C115 Li7 113.9(10) . . ?
Li5 C115 Li7 85.0(9) . . ?
C117 C116 C115 119.2(13) . . ?
C117 C116 C125 119.1(12) . . ?
C115 C116 C125 121.5(12) . . ?
C118 C117 C116 122.7(13) . . ?
C118 C117 H117 118.6 . . ?
C116 C117 H117 118.6 . . ?
C119 C118 C117 117.0(13) . . ?
C119 C118 C121 120.3(14) . . ?
C117 C118 C121 122.6(13) . . ?
C118 C119 C120 123.0(14) . . ?
C118 C119 H119 118.5 . . ?
C120 C119 H119 118.5 . . ?
C119 C120 C115 117.8(12) . . ?
C119 C120 C114 121.3(13) . . ?
C115 C120 C114 120.9(12) . . ?
C123 C121 C124 109.0(15) . . ?
C123 C121 C122 108.4(15) . . ?
C124 C121 C122 109.0(15) . . ?
C123 C121 C118 107.2(14) . . ?
C124 C121 C118 111.8(15) . . ?
C122 C121 C118 111.4(12) . . ?
C121 C122 H12A 109.5 . . ?
C121 C122 H12B 109.5 . . ?
H12A C122 H12B 109.5 . . ?
C121 C122 H12C 109.5 . . ?
H12A C122 H12C 109.5 . . ?
H12B C122 H12C 109.5 . . ?
C121 C123 H12D 109.5 . . ?
C121 C123 H12E 109.5 . . ?
H12D C123 H12E 109.5 . . ?
C121 C123 H12F 109.5 . . ?
H12D C123 H12F 109.5 . . ?
H12E C123 H12F 109.5 . . ?
C121 C124 H12G 109.5 . . ?
C121 C124 H12H 109.5 . . ?
H12G C124 H12H 109.5 . . ?
C121 C124 H12I 109.5 . . ?
H12G C124 H12I 109.5 . . ?
H12H C124 H12I 109.5 . . ?
C116 C125 C131 115.4(11) . . ?
C116 C125 H12J 108.4 . . ?
C131 C125 H12J 108.4 . . ?
C116 C125 H12K 108.4 . . ?
C131 C125 H12K 108.4 . . ?
H12J C125 H12K 107.5 . . ?
O12 C126 C131 118.3(11) . . ?
O12 C126 C127 122.0(11) . . ?
C131 C126 C127 119.6(12) . . ?
C126 C127 C128 118.0(12) . . ?
C126 C127 C136 121.1(11) . . ?
C128 C127 C136 120.9(11) . . ?
C129 C128 C127 123.4(12) . . ?
C129 C128 H128 118.3 . . ?
C127 C128 H128 118.3 . . ?
C128 C129 C130 117.8(12) . . ?
C128 C129 C132 123.2(12) . . ?
C130 C129 C132 119.0(12) . . ?
C131 C130 C129 119.4(12) . . ?
C131 C130 H130 120.3 . . ?
C129 C130 H130 120.3 . . ?
C126 C131 C130 121.4(12) . . ?
C126 C131 C125 120.0(11) . . ?
C130 C131 C125 118.6(11) . . ?
C129 C132 C135 112.3(13) . . ?
C129 C132 C133 109.6(12) . . ?
C135 C132 C133 107.1(13) . . ?
C129 C132 C134 111.4(12) . . ?
C135 C132 C134 107.8(13) . . ?
C133 C132 C134 108.4(14) . . ?
C132 C133 H13A 109.5 . . ?
C132 C133 H13B 109.5 . . ?
H13A C133 H13B 109.5 . . ?
C132 C133 H13C 109.5 . . ?
H13A C133 H13C 109.5 . . ?
H13B C133 H13C 109.5 . . ?
C132 C134 H13D 109.5 . . ?
C132 C134 H13E 109.5 . . ?
H13D C134 H13E 109.5 . . ?
C132 C134 H13F 109.5 . . ?
H13D C134 H13F 109.5 . . ?
H13E C134 H13F 109.5 . . ?
C132 C135 H13G 109.5 . . ?
C132 C135 H13H 109.5 . . ?
H13G C135 H13H 109.5 . . ?
C132 C135 H13I 109.5 . . ?
H13G C135 H13I 109.5 . . ?
H13H C135 H13I 109.5 . . ?
C127 C136 C76 109.3(10) . . ?
C127 C136 H13J 109.8 . . ?
C76 C136 H13J 109.8 . . ?
C127 C136 H13K 109.8 . . ?
C76 C136 H13K 109.8 . . ?
H13J C136 H13K 108.3 . . ?
N1 C151 C152 178(3) . . ?
C151 C152 H15A 109.5 . . ?
C151 C152 H15B 109.5 . . ?
H15A C152 H15B 109.5 . . ?
C151 C152 H15C 109.5 . . ?
H15A C152 H15C 109.5 . . ?
H15B C152 H15C 109.5 . . ?
N2 C153 C154 176(3) . . ?
C153 C154 H15D 109.5 . . ?
C153 C154 H15E 109.5 . . ?
H15D C154 H15E 109.5 . . ?
C153 C154 H15F 109.5 . . ?
H15D C154 H15F 109.5 . . ?
H15E C154 H15F 109.5 . . ?
N3 C155 C156 178.6(17) . . ?
C155 C156 H15G 109.5 . . ?
C155 C156 H15H 109.5 . . ?
H15G C156 H15H 109.5 . . ?
C155 C156 H15I 109.5 . . ?
H15G C156 H15I 109.5 . . ?
H15H C156 H15I 109.5 . . ?
N4 C157 C158 176(3) . . ?
C157 C158 H15J 109.5 . . ?
C157 C158 H15K 109.5 . . ?
H15J C158 H15K 109.5 . . ?
C157 C158 H15L 109.5 . . ?
H15J C158 H15L 109.5 . . ?
H15K C158 H15L 109.5 . . ?
N5 C159 C160 178(3) . . ?
C159 C160 H16A 109.5 . . ?
C159 C160 H16B 109.5 . . ?
H16A C160 H16B 109.5 . . ?
C159 C160 H16C 109.5 . . ?
H16A C160 H16C 109.5 . . ?
H16B C160 H16C 109.5 . . ?
N6 C161 C162 177(2) . . ?
C161 C162 H16D 109.5 . . ?
C161 C162 H16E 109.5 . . ?
H16D C162 H16E 109.5 . . ?
C161 C162 H16F 109.5 . . ?
H16D C162 H16F 109.5 . . ?
H16E C162 H16F 109.5 . . ?
N7 C163 C164 176.5(19) . . ?
N8 C165 C166 177.3(19) . . ?
C165 C166 H16J 109.5 . . ?
C165 C166 H16K 109.5 . . ?
H16J C166 H16K 109.5 . . ?
C165 C166 H16L 109.5 . . ?
H16J C166 H16L 109.5 . . ?
H16K C166 H16L 109.5 . . ?
N9 C167 C168 158(4) . . ?
C167 C168 H16M 109.5 . . ?
C167 C168 H16N 109.5 . . ?
H16M C168 H16N 109.5 . . ?
C167 C168 H16P 109.5 . . ?
H16M C168 H16P 109.5 . . ?
H16N C168 H16P 109.5 . . ?
N10 C169 C170 175(4) . . ?
C169 C170 H17A 109.5 . . ?
C169 C170 H17B 109.5 . . ?
H17A C170 H17B 109.5 . . ?
C169 C170 H17C 109.5 . . ?
H17A C170 H17C 109.5 . . ?
H17B C170 H17C 109.5 . . ?
N11 C171 C172 178(3) . . ?
C171 C172 H17D 109.5 . . ?
C171 C172 H17E 109.5 . . ?
H17D C172 H17E 109.5 . . ?
C171 C172 H17F 109.5 . . ?
H17D C172 H17F 109.5 . . ?
H17E C172 H17F 109.5 . . ?
N12 C173 C174 177(3) . . ?
C173 C174 H17G 109.5 . . ?
C173 C174 H17H 109.5 . . ?
H17G C174 H17H 109.5 . . ?
C173 C174 H17I 109.5 . . ?
H17G C174 H17I 109.5 . . ?
H17H C174 H17I 109.5 . . ?
N13 C175 C176 169(3) . . ?
C175 C176 H17J 109.5 . . ?
C175 C176 H17K 109.5 . . ?
H17J C176 H17K 109.5 . . ?
C175 C176 H17L 109.5 . . ?
H17J C176 H17L 109.5 . . ?
H17K C176 H17L 109.5 . . ?
N14 C177 C178 170(4) . . ?
C177 C178 H17M 109.5 . . ?
C177 C178 H17N 109.5 . . ?
H17M C178 H17N 109.5 . . ?
C177 C178 H17P 109.5 . . ?
H17M C178 H17P 109.5 . . ?
H17N C178 H17P 109.5 . . ?
N15 C179 C180 162(5) . . ?
C179 C180 H18A 109.5 . . ?
C179 C180 H18B 109.5 . . ?
H18A C180 H18B 109.5 . . ?
C179 C180 H18C 109.5 . . ?
H18A C180 H18C 109.5 . . ?
H18B C180 H18C 109.5 . . ?
N16 C181 C182 176(4) . . ?
C181 C182 H18D 109.5 . . ?
C181 C182 H18E 109.5 . . ?
H18D C182 H18E 109.5 . . ?
C181 C182 H18F 109.5 . . ?
H18D C182 H18F 109.5 . . ?
H18E C182 H18F 109.5 . . ?
N17 C183 C184 177(5) . . ?
C192 C191 O16 107.9(16) . . ?
C192 C191 H19D 110.1 . . ?
O16 C191 H19D 110.1 . . ?
C192 C191 H19E 110.1 . . ?
O16 C191 H19E 110.1 . . ?
H19D C191 H19E 108.4 . . ?
C191 C192 C193 109.0(18) . . ?
C191 C192 H19F 109.9 . . ?
C193 C192 H19F 109.9 . . ?
C191 C192 H19G 109.9 . . ?
C193 C192 H19G 109.9 . . ?
H19F C192 H19G 108.3 . . ?
C192 C193 C194 105.1(17) . . ?
C192 C193 H19H 110.7 . . ?
C194 C193 H19H 110.7 . . ?
C192 C193 H19I 110.7 . . ?
C194 C193 H19I 110.7 . . ?
H19H C193 H19I 108.8 . . ?
O16 C194 C193 108.5(16) . . ?
O16 C194 H19J 110.0 . . ?
C193 C194 H19J 110.0 . . ?
O16 C194 H19K 110.0 . . ?
C193 C194 H19K 110.0 . . ?
H19J C194 H19K 108.4 . . ?
O15 C201 C202 107(3) . . ?
O15 C201 C204 97(3) . . ?
C202 C201 C204 108(3) . . ?
O15 C201 C203 118(3) . . ?
C202 C201 C203 116(3) . . ?
C204 C201 C203 110(3) . . ?
C201 C202 H20D 109.5 . . ?
C201 C202 H20E 109.5 . . ?
H20D C202 H20E 109.5 . . ?
C201 C202 H20F 109.5 . . ?
H20D C202 H20F 109.5 . . ?
H20E C202 H20F 109.5 . . ?
C201 C203 H20G 109.5 . . ?
C201 C203 H20H 109.5 . . ?
H20G C203 H20H 109.5 . . ?
C201 C203 H20I 109.5 . . ?
H20G C203 H20I 109.5 . . ?
H20H C203 H20I 109.5 . . ?
C201 C204 H20J 109.5 . . ?
C201 C204 H20K 109.5 . . ?
H20J C204 H20K 109.5 . . ?
C201 C204 H20L 109.5 . . ?
H20J C204 H20L 109.5 . . ?
H20K C204 H20L 109.5 . . ?
O3 Li1 O2 119.1(16) . . ?
O3 Li1 O13 99.7(14) . . ?
O2 Li1 O13 91.8(14) . . ?
O3 Li1 N1 111.6(16) . . ?
O2 Li1 N1 119.3(17) . . ?
O13 Li1 N1 110.7(14) . . ?
O3 Li1 Li2 51.8(10) . . ?
O2 Li1 Li2 128.9(16) . . ?
O13 Li1 Li2 51.7(10) . . ?
N1 Li1 Li2 107.8(15) . . ?
O3 Li1 C23 32.0(7) . . ?
O2 Li1 C23 115.4(14) . . ?
O13 Li1 C23 131.2(15) . . ?
N1 Li1 C23 91.1(12) . . ?
Li2 Li1 C23 80.5(12) . . ?
O3 Li1 Co1 118.2(14) . . ?
O2 Li1 Co1 43.9(8) . . ?
O13 Li1 Co1 47.9(7) . . ?
N1 Li1 Co1 127.9(13) . . ?
Li2 Li1 Co1 91.8(11) . . ?
C23 Li1 Co1 140.4(13) . . ?
O3 Li1 Li3 21.5(8) . . ?
O2 Li1 Li3 105.5(13) . . ?
O13 Li1 Li3 83.9(11) . . ?
N1 Li1 Li3 131.5(14) . . ?
Li2 Li1 Li3 45.5(9) . . ?
C23 Li1 Li3 51.1(8) . . ?
Co1 Li1 Li3 96.7(10) . . ?
O4 Li2 O3 109.8(14) . . ?
O4 Li2 O13 139.9(15) . . ?
O3 Li2 O13 98.3(14) . . ?
O4 Li2 O5 110.3(15) . . ?
O3 Li2 O5 91.7(11) . . ?
O13 Li2 O5 96.3(12) . . ?
O4 Li2 Li1 132.4(15) . . ?
O3 Li2 Li1 48.3(10) . . ?
O13 Li2 Li1 53.7(10) . . ?
O5 Li2 Li1 111.7(14) . . ?
O4 Li2 Li3 102.1(14) . . ?
O3 Li2 Li3 48.2(10) . . ?
O13 Li2 Li3 118.0(14) . . ?
O5 Li2 Li3 48.5(9) . . ?
Li1 Li2 Li3 89.7(14) . . ?
O4 Li2 C34 32.0(6) . . ?
O3 Li2 C34 88.1(11) . . ?
O13 Li2 C34 171.8(14) . . ?
O5 Li2 C34 88.5(11) . . ?
Li1 Li2 C34 130.2(14) . . ?
Li3 Li2 C34 70.1(11) . . ?
O4 Li2 Li4 130.5(17) . . ?
O3 Li2 Li4 114.9(14) . . ?
O13 Li2 Li4 50.9(10) . . ?
O5 Li2 Li4 50.1(9) . . ?
Li1 Li2 Li4 94.1(14) . . ?
Li3 Li2 Li4 92.7(13) . . ?
C34 Li2 Li4 130.5(14) . . ?
O3 Li3 O5 98.1(14) . . ?
O3 Li3 N2 128.8(18) . . ?
O5 Li3 N2 116.9(15) . . ?
O3 Li3 Li2 51.1(10) . . ?
O5 Li3 Li2 52.7(10) . . ?
N2 Li3 Li2 164.5(18) . . ?
O3 Li3 C23 27.2(6) . . ?
O5 Li3 C23 125.3(14) . . ?
N2 Li3 C23 108.4(13) . . ?
Li2 Li3 C23 75.9(10) . . ?
O3 Li3 C45 123.3(14) . . ?
O5 Li3 C45 25.3(6) . . ?
N2 Li3 C45 97.6(12) . . ?
Li2 Li3 C45 75.3(10) . . ?
C23 Li3 C45 150.4(13) . . ?
O3 Li3 Li1 21.3(8) . . ?
O5 Li3 Li1 81.3(11) . . ?
N2 Li3 Li1 127.9(15) . . ?
Li2 Li3 Li1 44.8(10) . . ?
C23 Li3 Li1 45.9(7) . . ?
C45 Li3 Li1 106.4(11) . . ?
O6 Li4 O15 127.0(18) . . ?
O6 Li4 O5 115.1(18) . . ?
O15 Li4 O5 111.7(18) . . ?
O6 Li4 O13 93.1(17) . . ?
O15 Li4 O13 106.9(16) . . ?
O5 Li4 O13 94.6(13) . . ?
O6 Li4 C45 113.7(15) . . ?
O15 Li4 C45 94.2(16) . . ?
O5 Li4 C45 31.0(7) . . ?
O13 Li4 C45 125.0(14) . . ?
O6 Li4 Li2 126.8(19) . . ?
O15 Li4 Li2 102.1(16) . . ?
O5 Li4 Li2 49.9(9) . . ?
O13 Li4 Li2 49.2(9) . . ?
C45 Li4 Li2 77.2(11) . . ?
O6 Li4 Co1 44.7(9) . . ?
O15 Li4 Co1 130.7(16) . . ?
O5 Li4 Co1 112.2(15) . . ?
O13 Li4 Co1 48.5(8) . . ?
C45 Li4 Co1 135.1(15) . . ?
Li2 Li4 Co1 89.5(12) . . ?
O12 Li5 N4 126.0(14) . . ?
O12 Li5 O11 112.8(14) . . ?
N4 Li5 O11 115.7(14) . . ?
O12 Li5 O14 91.2(11) . . ?
N4 Li5 O14 105.3(13) . . ?
O11 Li5 O14 96.6(11) . . ?
O12 Li5 Li6 124.4(14) . . ?
N4 Li5 Li6 104.1(13) . . ?
O11 Li5 Li6 51.5(8) . . ?
O14 Li5 Li6 49.7(8) . . ?
O12 Li5 C115 110.4(11) . . ?
N4 Li5 C115 100.1(11) . . ?
O11 Li5 C115 30.1(5) . . ?
O14 Li5 C115 126.5(12) . . ?
Li6 Li5 C115 78.8(9) . . ?
O12 Li5 Co2 43.8(6) . . ?
N4 Li5 Co2 126.0(12) . . ?
O11 Li5 Co2 113.4(12) . . ?
O14 Li5 Co2 47.5(6) . . ?
Li6 Li5 Co2 89.3(10) . . ?
C115 Li5 Co2 134.0(11) . . ?
O10 Li6 O14 139.2(15) . . ?
O10 Li6 O9 111.8(12) . . ?
O14 Li6 O9 98.8(12) . . ?
O10 Li6 O11 106.5(12) . . ?
O14 Li6 O11 98.3(11) . . ?
O9 Li6 O11 92.2(11) . . ?
O10 Li6 Li8 133.8(14) . . ?
O14 Li6 Li8 52.9(8) . . ?
O9 Li6 Li8 50.4(8) . . ?
O11 Li6 Li8 115.5(13) . . ?
O10 Li6 Li7 102.1(12) . . ?
O14 Li6 Li7 118.5(13) . . ?
O9 Li6 Li7 48.2(8) . . ?
O11 Li6 Li7 48.3(8) . . ?
Li8 Li6 Li7 92.2(11) . . ?
O10 Li6 Li5 126.1(14) . . ?
O14 Li6 Li5 52.5(8) . . ?
O9 Li6 Li5 116.3(13) . . ?
O11 Li6 Li5 50.6(8) . . ?
Li8 Li6 Li5 96.2(11) . . ?
Li7 Li6 Li5 92.7(12) . . ?
O10 Li6 C104 32.5(6) . . ?
O14 Li6 C104 171.7(14) . . ?
O9 Li6 C104 87.9(9) . . ?
O11 Li6 C104 86.3(9) . . ?
Li8 Li6 C104 131.0(12) . . ?
Li7 Li6 C104 69.7(9) . . ?
Li5 Li6 C104 128.5(12) . . ?
O9 Li7 O11 98.1(12) . . ?
O9 Li7 N3 125.9(15) . . ?
O11 Li7 N3 125.3(13) . . ?
O9 Li7 Li6 50.7(9) . . ?
O11 Li7 Li6 52.2(9) . . ?
N3 Li7 Li6 170.7(15) . . ?
O9 Li7 C115 125.1(12) . . ?
O11 Li7 C115 27.1(5) . . ?
N3 Li7 C115 102.6(10) . . ?
Li6 Li7 C115 77.2(10) . . ?
O9 Li7 C93 24.4(5) . . ?
O11 Li7 C93 122.4(11) . . ?
N3 Li7 C93 106.0(11) . . ?
Li6 Li7 C93 72.8(9) . . ?
C115 Li7 C93 149.3(10) . . ?
O8 Li8 O9 115.4(12) . . ?
O8 Li8 O16 109.9(12) . . ?
O9 Li8 O16 126.2(12) . . ?
O8 Li8 O14 93.1(10) . . ?
O9 Li8 O14 96.1(11) . . ?
O16 Li8 O14 109.2(11) . . ?
O8 Li8 C93 114.0(11) . . ?
O9 Li8 C93 32.3(5) . . ?
O16 Li8 C93 102.5(10) . . ?
O14 Li8 C93 127.6(11) . . ?
O8 Li8 Li6 127.1(13) . . ?
O9 Li8 Li6 50.4(8) . . ?
O16 Li8 Li6 116.9(12) . . ?
O14 Li8 Li6 49.9(8) . . ?
C93 Li8 Li6 78.8(9) . . ?
O8 Li8 Co2 45.3(6) . . ?
O9 Li8 Co2 114.3(11) . . ?
O16 Li8 Co2 117.9(9) . . ?
O14 Li8 Co2 47.8(5) . . ?
C93 Li8 Co2 138.5(10) . . ?
Li6 Li8 Co2 90.0(9) . . ?
O7 Li9 N5 114.5(12) . . ?
O7 Li9 N8 112.4(13) . 4_575 ?
N5 Li9 N8 99.1(13) . 4_575 ?
O7 Li9 N6 115.7(14) . . ?
N5 Li9 N6 105.9(13) . . ?
N8 Li9 N6 107.7(10) 4_575 . ?
C151 N1 Li1 148.6(18) . . ?
C153 N2 Li3 164(2) . . ?
C155 N3 Li7 174.9(16) . . ?
C157 N4 Li5 152.1(19) . . ?
C159 N5 Li9 152(2) . . ?
C161 N6 Li9 167.6(14) . . ?
C165 N8 Li9 170.4(18) . 4_576 ?
C1 O1 Co1 98.4(11) . . ?
C12 O2 Li1 127.0(14) . . ?
C12 O2 Co1 139.3(11) . . ?
Li1 O2 Co1 93.6(10) . . ?
C23 O3 Li1 101.7(13) . . ?
C23 O3 Li3 113.8(13) . . ?
Li1 O3 Li3 137.2(15) . . ?
C23 O3 Li2 150.2(12) . . ?
Li1 O3 Li2 79.8(13) . . ?
Li3 O3 Li2 80.7(12) . . ?
C34 O4 Li2 101.0(12) . . ?
C34 O4 Co3 129.2(9) . . ?
Li2 O4 Co3 129.8(10) . . ?
C45 O5 Li3 117.6(13) . . ?
C45 O5 Li2 147.6(13) . . ?
Li3 O5 Li2 78.8(12) . . ?
C45 O5 Li4 98.3(13) . . ?
Li3 O5 Li4 139.6(16) . . ?
Li2 O5 Li4 80.0(12) . . ?
C56 O6 Li4 128.1(16) . . ?
C56 O6 Co1 138.7(12) . . ?
Li4 O6 Co1 93.2(11) . . ?
C71 O7 Li9 132.4(11) . . ?
C71 O7 Co2 96.5(7) . . ?
Li9 O7 Co2 131.1(9) . . ?
C82 O8 Li8 129.8(10) . . ?
C82 O8 Co2 138.6(8) . . ?
Li8 O8 Co2 91.6(8) . . ?
C93 O9 Li7 119.8(11) . . ?
C93 O9 Li6 146.5(11) . . ?
Li7 O9 Li6 81.1(12) . . ?
C93 O9 Li8 95.7(10) . . ?
Li7 O9 Li8 138.9(11) . . ?
Li6 O9 Li8 79.1(10) . . ?
C104 O10 Li6 100.6(11) . . ?
C104 O10 Co3 129.9(8) . . ?
Li6 O10 Co3 129.5(9) . . ?
C115 O11 Li7 113.2(10) . . ?
C115 O11 Li5 102.8(10) . . ?
Li7 O11 Li5 138.4(12) . . ?
C115 O11 Li6 152.2(11) . . ?
Li7 O11 Li6 79.6(10) . . ?
Li5 O11 Li6 77.9(10) . . ?
C126 O12 Li5 126.1(11) . . ?
C126 O12 Co2 140.3(8) . . ?
Li5 O12 Co2 93.1(8) . . ?
Li2 O13 Li4 79.8(12) . . ?
Li2 O13 Li1 74.6(12) . . ?
Li4 O13 Li1 128.8(14) . . ?
Li2 O13 Co1 135.5(9) . . ?
Li4 O13 Co1 83.7(11) . . ?
Li1 O13 Co1 84.6(10) . . ?
Li6 O14 Li5 77.8(10) . . ?
Li6 O14 Li8 77.2(10) . . ?
Li5 O14 Li8 132.1(11) . . ?
Li6 O14 Co2 136.2(9) . . ?
Li5 O14 Co2 85.7(8) . . ?
Li8 O14 Co2 85.0(7) . . ?
C201 O15 Li4 145(2) . . ?
C194 O16 C191 109.0(13) . . ?
C194 O16 Li8 129.3(13) . . ?
C191 O16 Li8 116.5(11) . . ?
O2 Co1 O6 130.3(5) . . ?
O2 Co1 O1 111.6(6) . . ?
O6 Co1 O1 111.2(6) . . ?
O2 Co1 O13 89.9(5) . . ?
O6 Co1 O13 90.1(5) . . ?
O1 Co1 O13 119.8(5) . . ?
O2 Co1 C1 101.6(6) . . ?
O6 Co1 C1 100.8(6) . . ?
O1 Co1 C1 32.8(6) . . ?
O13 Co1 C1 152.5(6) . . ?
O2 Co1 Li4 118.8(8) . . ?
O6 Co1 Li4 42.2(7) . . ?
O1 Co1 Li4 126.8(8) . . ?
O13 Co1 Li4 47.9(7) . . ?
C1 Co1 Li4 137.1(8) . . ?
O2 Co1 Li1 42.4(7) . . ?
O6 Co1 Li1 118.1(7) . . ?
O1 Co1 Li1 127.7(8) . . ?
O13 Co1 Li1 47.5(7) . . ?
C1 Co1 Li1 138.5(8) . . ?
Li4 Co1 Li1 84.2(9) . . ?
O12 Co2 O7 111.8(4) . . ?
O12 Co2 O8 128.6(4) . . ?
O7 Co2 O8 111.7(4) . . ?
O12 Co2 O14 89.8(4) . . ?
O7 Co2 O14 121.1(4) . . ?
O8 Co2 O14 90.3(4) . . ?
O12 Co2 C71 100.6(4) . . ?
O7 Co2 C71 33.1(4) . . ?
O8 Co2 C71 101.0(4) . . ?
O14 Co2 C71 154.2(4) . . ?
O12 Co2 Li8 118.1(6) . . ?
O7 Co2 Li8 127.5(6) . . ?
O8 Co2 Li8 43.1(5) . . ?
O14 Co2 Li8 47.3(5) . . ?
C71 Co2 Li8 138.4(6) . . ?
O12 Co2 Li5 43.0(6) . . ?
O7 Co2 Li5 126.5(6) . . ?
O8 Co2 Li5 119.2(6) . . ?
O14 Co2 Li5 46.9(6) . . ?
C71 Co2 Li5 137.2(6) . . ?
Li8 Co2 Li5 84.3(7) . . ?
O10 Co3 O4 111.9(4) . . ?
O10 Co3 Br1 100.5(3) . . ?
O4 Co3 Br1 118.1(3) . . ?
O10 Co3 Br2 120.4(3) . . ?
O4 Co3 Br2 99.4(3) . . ?
Br1 Co3 Br2 107.65(10) . . ?

_refine_diff_density_max         1.723
_refine_diff_density_min         -1.053
_refine_diff_density_rms         0.158

_shelx_res_file                  
;
TITL shelxt_a.res in P2(1)/c
    shelx.res
    created by SHELXL-2018/1 at 16:39:35 on 06-Sep-2018
CELL  0.71073  16.6753  61.6021  18.8069   90.000   91.986   90.000
ZERR     4.00   0.0004   0.0017   0.0007    0.000    0.002    0.000
LATT   1
SYMM  - X, 1/2 + Y, 1/2 - Z
SFAC  C    H    LI   N    O    CO   BR
UNIT  696 872 36 68 64 12 8
MERG   0
ABIN
shel 10 0.84
isor 0.01 $C
rigu
dfix 1.53 c201 c202 c201 c203 c201 c204
FMAP   2
PLAN   20
SIZE     0.015   0.120   0.220
ACTA
BOND   $H
L.S.   5    0  125
TEMP  -173.00
WGHT    0.111900  400.664795
BASF   0.35036
FVAR       0.95175
C1    1    0.617134    0.497762    0.198505    11.00000    0.06376    0.05937 =
         0.07046    0.00092    0.00370   -0.00239
C2    1    0.650856    0.497200    0.131206    11.00000    0.07455    0.06162 =
         0.07484   -0.00495    0.00612    0.00414
C3    1    0.705845    0.481905    0.116832    11.00000    0.08563    0.06303 =
         0.08055    0.00672    0.02042    0.00339
AFIX  43
H3    2    0.724800    0.481301    0.069816    11.00000   -1.20000
AFIX   0
C4    1    0.735686    0.467482    0.164188    11.00000    0.09216    0.05846 =
         0.08010    0.00235    0.01157    0.00252
C5    1    0.705673    0.468904    0.232545    11.00000    0.06877    0.05327 =
         0.07590    0.00270    0.01437   -0.00481
AFIX  43
H5    2    0.724960    0.458964    0.267772    11.00000   -1.20000
AFIX   0
C6    1    0.649617    0.484010    0.251037    11.00000    0.05740    0.04876 =
         0.07398    0.00075    0.00596   -0.00790
C7    1    0.800379    0.451065    0.147895    11.00000    0.08856    0.07113 =
         0.09806    0.00521    0.02419    0.00283
C8    1    0.844840    0.456994    0.082970    11.00000    0.18768    0.15827 =
         0.17571    0.05346    0.10116    0.04718
AFIX  33
H8A   2    0.864226    0.471970    0.087309    11.00000   -1.50000
H8B   2    0.890570    0.447172    0.078196    11.00000   -1.50000
H8C   2    0.808856    0.455726    0.040860    11.00000   -1.50000
AFIX   0
C9    1    0.772799    0.429864    0.141994    11.00000    0.12375    0.07782 =
         0.21807   -0.01521    0.03857   -0.00709
AFIX  33
H9A   2    0.726222    0.429370    0.108795    11.00000   -1.50000
H9B   2    0.815459    0.420591    0.124231    11.00000   -1.50000
H9C   2    0.757241    0.424660    0.188788    11.00000   -1.50000
AFIX   0
C10   1    0.871521    0.453651    0.197398    11.00000    0.13751    0.20136 =
         0.20017   -0.05642   -0.03487    0.03806
AFIX  33
H10A  2    0.887673    0.468944    0.198960    11.00000   -1.50000
H10B  2    0.857717    0.448889    0.245164    11.00000   -1.50000
H10C  2    0.915935    0.444820    0.180607    11.00000   -1.50000
AFIX   0
C11   1    0.623609    0.514407    0.075654    11.00000    0.07509    0.06174 =
         0.06403   -0.00931    0.00197   -0.00586
AFIX  23
H11A  2    0.603514    0.507327    0.031262    11.00000   -1.20000
H11B  2    0.580312    0.523552    0.094363    11.00000   -1.20000
AFIX   0
C12   1    0.722351    0.545270    0.105579    11.00000    0.05890    0.05151 =
         0.05738    0.00514    0.00624    0.00856
C13   1    0.792292    0.557145    0.093544    11.00000    0.06696    0.06409 =
         0.06376   -0.00126    0.01865   -0.00371
C14   1    0.836488    0.551515    0.034800    11.00000    0.07793    0.06742 =
         0.06809    0.00051    0.02008    0.00145
AFIX  43
H14   2    0.886074    0.558740    0.028517    11.00000   -1.20000
AFIX   0
C15   1    0.812068    0.535652   -0.016283    11.00000    0.09263    0.09069 =
         0.08346   -0.01040    0.02718   -0.00199
C16   1    0.744860    0.524057    0.000622    11.00000    0.08235    0.06290 =
         0.07184   -0.00220    0.00995    0.00492
AFIX  43
H16   2    0.728311    0.512551   -0.030155    11.00000   -1.20000
AFIX   0
C17   1    0.698333    0.528226    0.061585    11.00000    0.07344    0.06152 =
         0.08094   -0.00671    0.01303   -0.00064
C18   1    0.865510    0.529893   -0.079164    11.00000    0.11067    0.10129 =
         0.09699   -0.02093    0.03732    0.00388
C19   1    0.897110    0.551138   -0.108503    11.00000    0.14225    0.11693 =
         0.10057   -0.01465    0.05668   -0.00243
AFIX  33
H19A  2    0.922439    0.559598   -0.069730    11.00000   -1.50000
H19B  2    0.936709    0.548049   -0.144457    11.00000   -1.50000
H19C  2    0.852536    0.559449   -0.130219    11.00000   -1.50000
AFIX   0
C20   1    0.828364    0.516245   -0.127004    11.00000    0.14170    0.15036 =
         0.10925   -0.04005    0.06030   -0.03510
AFIX  33
H20A  2    0.780464    0.523342   -0.147796    11.00000   -1.50000
H20B  2    0.865234    0.512700   -0.164770    11.00000   -1.50000
H20C  2    0.812713    0.502888   -0.102809    11.00000   -1.50000
AFIX   0
C21   1    0.939222    0.519195   -0.046798    11.00000    0.13726    0.17185 =
         0.12421   -0.00495    0.05129    0.05406
AFIX  33
H21A  2    0.965490    0.529108   -0.012536    11.00000   -1.50000
H21B  2    0.923833    0.505848   -0.022409    11.00000   -1.50000
H21C  2    0.976355    0.515661   -0.084370    11.00000   -1.50000
AFIX   0
C22   1    0.821214    0.574286    0.141943    11.00000    0.04662    0.05348 =
         0.05468    0.00508    0.01662    0.00965
AFIX  23
H22A  2    0.880416    0.574889    0.139887    11.00000   -1.20000
H22B  2    0.808222    0.570031    0.190982    11.00000   -1.20000
AFIX   0
C23   1    0.739107    0.607587    0.177460    11.00000    0.03313    0.04380 =
         0.04730    0.00764    0.00254    0.00163
C24   1    0.719512    0.629807    0.168207    11.00000    0.02893    0.03999 =
         0.04307    0.00685   -0.00847   -0.00260
C25   1    0.743503    0.640256    0.104991    11.00000    0.02961    0.05084 =
         0.04412    0.00938   -0.01318    0.00014
AFIX  43
H25   2    0.728329    0.654949    0.097138    11.00000   -1.20000
AFIX   0
C26   1    0.787253    0.630064    0.055389    11.00000    0.04835    0.05227 =
         0.04926    0.00267    0.00357   -0.00870
C27   1    0.808132    0.608515    0.069105    11.00000    0.05008    0.05526 =
         0.04587    0.00076    0.01095    0.00004
AFIX  43
H27   2    0.838261    0.601235    0.034392    11.00000   -1.20000
AFIX   0
C28   1    0.788846    0.596880    0.128621    11.00000    0.05486    0.05627 =
         0.05657    0.01012    0.01230    0.01060
C29   1    0.812209    0.641428   -0.012979    11.00000    0.06901    0.08451 =
         0.05706    0.01659    0.00950   -0.01591
C30   1    0.787644    0.662329   -0.016734    11.00000    0.21760    0.12011 =
         0.12878    0.06426    0.10212    0.04975
AFIX  33
H30A  2    0.730290    0.663115   -0.007283    11.00000   -1.50000
H30B  2    0.817959    0.670968    0.018737    11.00000   -1.50000
H30C  2    0.796880    0.668051   -0.064377    11.00000   -1.50000
AFIX   0
C31   1    0.781579    0.627166   -0.077894    11.00000    0.21507    0.18710 =
         0.08256   -0.00641   -0.01541   -0.04117
AFIX  33
H31A  2    0.801419    0.612282   -0.071879    11.00000   -1.50000
H31B  2    0.722777    0.627083   -0.080130    11.00000   -1.50000
H31C  2    0.801480    0.633259   -0.122072    11.00000   -1.50000
AFIX   0
C32   1    0.898965    0.636923   -0.026016    11.00000    0.10152    0.15919 =
         0.14821    0.05724    0.05954    0.00986
AFIX  33
H32A  2    0.909134    0.621300   -0.021817    11.00000   -1.50000
H32B  2    0.911652    0.641807   -0.073928    11.00000   -1.50000
H32C  2    0.932731    0.644724    0.009186    11.00000   -1.50000
AFIX   0
C33   1    0.671718    0.641415    0.222900    11.00000    0.02649    0.03197 =
         0.04910    0.00877   -0.00516   -0.01017
AFIX  23
H33A  2    0.663539    0.656690    0.207978    11.00000   -1.20000
H33B  2    0.618301    0.634507    0.225552    11.00000   -1.20000
AFIX   0
C34   1    0.676775    0.629329    0.352076    11.00000    0.02197    0.02757 =
         0.04696    0.00821   -0.00648   -0.00027
C35   1    0.721586    0.627149    0.416476    11.00000    0.03037    0.03419 =
         0.03729    0.00238   -0.00124    0.00206
C36   1    0.794718    0.637999    0.424377    11.00000    0.03321    0.03729 =
         0.04395   -0.00057   -0.00880   -0.00406
AFIX  43
H36   2    0.823294    0.636644    0.468737    11.00000   -1.20000
AFIX   0
C37   1    0.828271    0.650372    0.373441    11.00000    0.03043    0.03696 =
         0.04735    0.00077   -0.00145    0.00597
C38   1    0.785295    0.651069    0.307323    11.00000    0.03479    0.02408 =
         0.04351   -0.00113    0.00172   -0.00242
AFIX  43
H38   2    0.807724    0.658941    0.269388    11.00000   -1.20000
AFIX   0
C39   1    0.712825    0.640943    0.295241    11.00000    0.02818    0.03318 =
         0.04704    0.00686   -0.00176    0.00433
C40   1    0.905033    0.662525    0.387718    11.00000    0.03462    0.04434 =
         0.04877    0.00124   -0.00490    0.00078
C41   1    0.900799    0.676042    0.457111    11.00000    0.02455    0.05808 =
         0.05803   -0.00473   -0.00096   -0.00813
AFIX  33
H41A  2    0.951477    0.683843    0.465433    11.00000   -1.50000
H41B  2    0.856629    0.686496    0.452449    11.00000   -1.50000
H41C  2    0.891616    0.666324    0.497274    11.00000   -1.50000
AFIX   0
C42   1    0.923653    0.678932    0.327872    11.00000    0.04289    0.04752 =
         0.05508    0.00445   -0.00757   -0.02133
AFIX  33
H42A  2    0.974224    0.686415    0.339740    11.00000   -1.50000
H42B  2    0.928349    0.671150    0.282757    11.00000   -1.50000
H42C  2    0.880145    0.689589    0.323330    11.00000   -1.50000
AFIX   0
C43   1    0.974937    0.646634    0.394595    11.00000    0.02988    0.05348 =
         0.07650   -0.00192   -0.00514   -0.00082
AFIX  33
H43A  2    1.024901    0.654680    0.403918    11.00000   -1.50000
H43B  2    0.966036    0.636613    0.434014    11.00000   -1.50000
H43C  2    0.978818    0.638394    0.350273    11.00000   -1.50000
AFIX   0
C44   1    0.687881    0.613582    0.476112    11.00000    0.04725    0.04018 =
         0.04030    0.00809    0.00587    0.00485
AFIX  23
H44A  2    0.631735    0.609695    0.462831    11.00000   -1.20000
H44B  2    0.686827    0.622627    0.519582    11.00000   -1.20000
AFIX   0
C45   1    0.750793    0.578066    0.441088    11.00000    0.04494    0.04378 =
         0.04869    0.01278    0.00495    0.00969
C46   1    0.796431    0.559285    0.458146    11.00000    0.04394    0.04208 =
         0.06321    0.01936    0.00864    0.00985
C47   1    0.819636    0.555733    0.530452    11.00000    0.07030    0.06929 =
         0.07518    0.01614   -0.00688    0.01460
AFIX  43
H47   2    0.848772    0.542963    0.542987    11.00000   -1.20000
AFIX   0
C48   1    0.801466    0.570005    0.582033    11.00000    0.08539    0.06348 =
         0.06867    0.01962   -0.01136    0.00950
C49   1    0.760341    0.589226    0.563334    11.00000    0.06852    0.05881 =
         0.05233    0.01785   -0.00005    0.00464
AFIX  43
H49   2    0.750607    0.599817    0.598726    11.00000   -1.20000
AFIX   0
C50   1    0.733937    0.592820    0.493664    11.00000    0.04627    0.04383 =
         0.04895    0.01107    0.00464    0.00431
C51   1    0.820830    0.566648    0.662318    11.00000    0.11025    0.10584 =
         0.07459    0.02825   -0.02281    0.00463
C52   1    0.878086    0.583112    0.690958    11.00000    0.21442    0.18760 =
         0.12075    0.01884   -0.07556   -0.05473
AFIX  33
H52A  2    0.924023    0.584092    0.659997    11.00000   -1.50000
H52B  2    0.851325    0.597253    0.692869    11.00000   -1.50000
H52C  2    0.896785    0.578882    0.738954    11.00000   -1.50000
AFIX   0
C53   1    0.751963    0.564189    0.704367    11.00000    0.18062    0.25772 =
         0.14402    0.05591    0.03741   -0.00162
AFIX  33
H53A  2    0.716413    0.553141    0.682942    11.00000   -1.50000
H53B  2    0.768784    0.559681    0.752582    11.00000   -1.50000
H53C  2    0.723323    0.578053    0.706498    11.00000   -1.50000
AFIX   0
C54   1    0.870929    0.545514    0.671696    11.00000    0.22021    0.16909 =
         0.11946    0.04597   -0.04039    0.07017
AFIX  33
H54A  2    0.919129    0.546523    0.643509    11.00000   -1.50000
H54B  2    0.886621    0.543632    0.722017    11.00000   -1.50000
H54C  2    0.838640    0.533058    0.655477    11.00000   -1.50000
AFIX   0
C55   1    0.825736    0.544296    0.402030    11.00000    0.03651    0.04984 =
         0.07116    0.00480   -0.00620    0.01562
AFIX  23
H55A  2    0.885132    0.544250    0.404719    11.00000   -1.20000
H55B  2    0.808821    0.550174    0.354866    11.00000   -1.20000
AFIX   0
C56   1    0.723009    0.515227    0.370686    11.00000    0.04259    0.04805 =
         0.06945    0.01150    0.00944    0.00483
C57   1    0.700535    0.493192    0.374576    11.00000    0.04528    0.04354 =
         0.07049    0.01089    0.01698    0.00770
C58   1    0.746324    0.478052    0.410327    11.00000    0.06357    0.06541 =
         0.08513    0.00752    0.00153    0.00980
AFIX  43
H58   2    0.728541    0.463413    0.411859    11.00000   -1.20000
AFIX   0
C59   1    0.815998    0.483572    0.443268    11.00000    0.07614    0.06678 =
         0.09962    0.01125   -0.00392    0.00425
C60   1    0.841414    0.505275    0.441483    11.00000    0.07125    0.06696 =
         0.10402    0.02291   -0.01152    0.00769
AFIX  43
H60   2    0.890747    0.509210    0.464782    11.00000   -1.20000
AFIX   0
C61   1    0.796491    0.520944    0.406776    11.00000    0.04656    0.04917 =
         0.06618    0.00902    0.00414    0.01015
C62   1    0.867311    0.465947    0.482120    11.00000    0.11715    0.10758 =
         0.13955    0.02556   -0.02831    0.01607
C63   1    0.876584    0.446158    0.429965    11.00000    0.15757    0.12810 =
         0.19873    0.00308   -0.02394    0.04866
AFIX  33
H63A  2    0.823562    0.441776    0.410965    11.00000   -1.50000
H63B  2    0.910334    0.450421    0.390680    11.00000   -1.50000
H63C  2    0.901624    0.433969    0.455813    11.00000   -1.50000
AFIX   0
C64   1    0.812972    0.453408    0.532160    11.00000    0.15798    0.11821 =
         0.14484    0.05080   -0.03361    0.00368
AFIX  33
H64A  2    0.761860    0.450088    0.507230    11.00000   -1.50000
H64B  2    0.839403    0.439855    0.546974    11.00000   -1.50000
H64C  2    0.803007    0.462286    0.574182    11.00000   -1.50000
AFIX   0
C65   1    0.938974    0.471736    0.507441    11.00000    0.13368    0.12213 =
         0.26122    0.04793   -0.07666    0.00278
AFIX  33
H65A  2    0.967489    0.479559    0.470630    11.00000   -1.50000
H65B  2    0.933119    0.481190    0.548849    11.00000   -1.50000
H65C  2    0.969515    0.458759    0.521642    11.00000   -1.50000
AFIX   0
C66   1    0.626122    0.485587    0.328077    11.00000    0.05404    0.04719 =
         0.07676    0.00844    0.01613    0.00508
AFIX  23
H66A  2    0.607585    0.471259    0.344785    11.00000   -1.20000
H66B  2    0.581646    0.496097    0.332428    11.00000   -1.20000
AFIX   0
C71   1    0.175071    0.744878    0.345838    11.00000    0.01054    0.04259 =
         0.03106    0.00012   -0.00466   -0.00112
C72   1    0.207666    0.765291    0.336988    11.00000    0.01975    0.04332 =
         0.02334    0.00226   -0.00822   -0.00295
C73   1    0.177527    0.783199    0.368491    11.00000    0.01737    0.04717 =
         0.03200    0.00434   -0.00837    0.00651
AFIX  43
H73   2    0.199941    0.797019    0.358797    11.00000   -1.20000
AFIX   0
C74   1    0.112349    0.781649    0.416238    11.00000    0.03000    0.03825 =
         0.02403    0.00653   -0.00384    0.00424
C75   1    0.083801    0.761195    0.426351    11.00000    0.01578    0.03659 =
         0.01791    0.00039   -0.00647    0.00145
AFIX  43
H75   2    0.040919    0.759600    0.457902    11.00000   -1.20000
AFIX   0
C76   1    0.111542    0.742790    0.395022    11.00000    0.01718    0.03813 =
         0.02371   -0.00213   -0.00950    0.00248
C77   1    0.081206    0.801915    0.449945    11.00000    0.03203    0.03596 =
         0.04829   -0.00179    0.00404    0.00652
C78   1    0.150588    0.814424    0.490167    11.00000    0.06877    0.07166 =
         0.06754   -0.01553   -0.00655   -0.00744
AFIX  33
H78A  2    0.175915    0.804907    0.526157    11.00000   -1.50000
H78B  2    0.190595    0.818936    0.456182    11.00000   -1.50000
H78C  2    0.128749    0.827270    0.513377    11.00000   -1.50000
AFIX   0
C79   1    0.044154    0.816667    0.396039    11.00000    0.07064    0.06580 =
         0.06685    0.01019    0.00272    0.03698
AFIX  33
H79A  2    0.024425    0.829720    0.419549    11.00000   -1.50000
H79B  2    0.084231    0.820780    0.361597    11.00000   -1.50000
H79C  2   -0.000721    0.809265    0.371288    11.00000   -1.50000
AFIX   0
C80   1    0.021636    0.796778    0.508805    11.00000    0.08524    0.05243 =
         0.08542   -0.00198    0.04769    0.01633
AFIX  33
H80A  2    0.047186    0.787011    0.543931    11.00000   -1.50000
H80B  2    0.006194    0.810286    0.532214    11.00000   -1.50000
H80C  2   -0.026244    0.789779    0.487595    11.00000   -1.50000
AFIX   0
C81   1    0.283740    0.767460    0.292788    11.00000    0.02115    0.03866 =
         0.02611    0.01161   -0.00014    0.00110
AFIX  23
H81A  2    0.294498    0.753486    0.268934    11.00000   -1.20000
H81B  2    0.274749    0.778643    0.255557    11.00000   -1.20000
AFIX   0
C82   1    0.395735    0.759107    0.381548    11.00000    0.02227    0.02674 =
         0.02516   -0.00276    0.00291    0.00561
C83   1    0.458637    0.765968    0.426483    11.00000    0.01734    0.03492 =
         0.02048   -0.00305    0.00327    0.00191
C84   1    0.479839    0.787998    0.427903    11.00000    0.02483    0.03396 =
         0.04205   -0.00468    0.00012   -0.00054
AFIX  43
H84   2    0.521384    0.792667    0.460202    11.00000   -1.20000
AFIX   0
C85   1    0.443532    0.802670    0.385296    11.00000    0.03597    0.03040 =
         0.05213   -0.00320   -0.00244    0.00487
C86   1    0.380774    0.795821    0.342360    11.00000    0.02133    0.02965 =
         0.03910    0.00991    0.00971    0.00827
AFIX  43
H86   2    0.352735    0.806083    0.313136    11.00000   -1.20000
AFIX   0
C87   1    0.356510    0.773786    0.340372    11.00000    0.01743    0.03204 =
         0.02795    0.00554    0.00527    0.00657
C88   1    0.465570    0.826713    0.388476    11.00000    0.04912    0.03202 =
         0.07232   -0.00485   -0.00426    0.00223
C89   1    0.548038    0.830676    0.421931    11.00000    0.05797    0.05254 =
         0.10075   -0.00091   -0.01996   -0.01655
AFIX  33
H89A  2    0.588130    0.822740    0.395279    11.00000   -1.50000
H89B  2    0.560085    0.846240    0.420836    11.00000   -1.50000
H89C  2    0.549345    0.825615    0.471359    11.00000   -1.50000
AFIX   0
C90   1    0.470745    0.836022    0.310398    11.00000    0.05569    0.04348 =
         0.08940    0.00966    0.01425    0.00423
AFIX  33
H90A  2    0.510201    0.827669    0.284327    11.00000   -1.50000
H90B  2    0.418076    0.834875    0.285911    11.00000   -1.50000
H90C  2    0.487163    0.851289    0.312574    11.00000   -1.50000
AFIX   0
C91   1    0.405459    0.839105    0.430586    11.00000    0.06599    0.03900 =
         0.05480   -0.00624   -0.00246    0.00449
AFIX  33
H91A  2    0.351483    0.836752    0.409737    11.00000   -1.50000
H91B  2    0.407525    0.833999    0.479967    11.00000   -1.50000
H91C  2    0.418266    0.854625    0.429444    11.00000   -1.50000
AFIX   0
C92   1    0.501594    0.749602    0.476514    11.00000    0.01870    0.03091 =
         0.02595    0.00080   -0.00784   -0.00588
AFIX  23
H92A  2    0.521363    0.757421    0.519644    11.00000   -1.20000
H92B  2    0.461902    0.738734    0.491630    11.00000   -1.20000
AFIX   0
C93   1    0.570491    0.714697    0.439136    11.00000    0.01493    0.03053 =
         0.02264    0.00224   -0.00901   -0.00352
C94   1    0.642489    0.703895    0.420388    11.00000    0.01588    0.02812 =
         0.02256    0.00411   -0.01050   -0.00300
C95   1    0.705146    0.716323    0.400978    11.00000    0.01275    0.03828 =
         0.03011    0.00195   -0.00416   -0.00143
AFIX  43
H95   2    0.751467    0.708892    0.385837    11.00000   -1.20000
AFIX   0
C96   1    0.708288    0.738913    0.401051    11.00000    0.01831    0.03646 =
         0.02609    0.00869   -0.00304   -0.00251
C97   1    0.639645    0.749103    0.422921    11.00000    0.01577    0.03303 =
         0.03568    0.00690   -0.01029    0.00068
AFIX  43
H97   2    0.638013    0.764518    0.423265    11.00000   -1.20000
AFIX   0
C98   1    0.572294    0.737585    0.444628    11.00000    0.02742    0.02915 =
         0.03171    0.00229    0.00090   -0.00236
C99   1    0.780295    0.751840    0.371689    11.00000    0.02731    0.04642 =
         0.04116    0.01030   -0.00173   -0.01179
C100  1    0.793101    0.744686    0.294523    11.00000    0.04514    0.07724 =
         0.04596    0.01146    0.00343   -0.02107
AFIX  33
H10F  2    0.798925    0.728867    0.292791    11.00000   -1.50000
H10D  2    0.746793    0.749094    0.264412    11.00000   -1.50000
H10E  2    0.841741    0.751541    0.277218    11.00000   -1.50000
AFIX   0
C101  1    0.855159    0.744994    0.417313    11.00000    0.02407    0.06203 =
         0.07292    0.02944   -0.00762   -0.00586
AFIX  33
H10J  2    0.861582    0.729199    0.415028    11.00000   -1.50000
H10K  2    0.902897    0.752046    0.398974    11.00000   -1.50000
H10I  2    0.848371    0.749405    0.466807    11.00000   -1.50000
AFIX   0
C102  1    0.771347    0.775667    0.375616    11.00000    0.01634    0.04833 =
         0.07128    0.01673   -0.00719   -0.00782
AFIX  33
H10M  2    0.763247    0.779966    0.425021    11.00000   -1.50000
H10P  2    0.819903    0.782643    0.358619    11.00000   -1.50000
H10L  2    0.724956    0.780196    0.345813    11.00000   -1.50000
AFIX   0
C103  1    0.641901    0.679949    0.416506    11.00000    0.02053    0.03484 =
         0.03047    0.00287    0.00085    0.00330
AFIX  23
H10H  2    0.696002    0.675024    0.403588    11.00000   -1.20000
H10G  2    0.603938    0.675539    0.377515    11.00000   -1.20000
AFIX   0
C104  1    0.548576    0.655653    0.485305    11.00000    0.01908    0.03029 =
         0.03770   -0.00069   -0.00641    0.00393
C105  1    0.523240    0.646575    0.549499    11.00000    0.02063    0.03782 =
         0.03717    0.00416   -0.00314    0.00566
C106  1    0.575136    0.648629    0.608791    11.00000    0.02486    0.02947 =
         0.04235    0.00883   -0.00991    0.01251
AFIX  43
H106  2    0.559169    0.642258    0.652072    11.00000   -1.20000
AFIX   0
C107  1    0.646450    0.659011    0.609228    11.00000    0.03205    0.03343 =
         0.04299   -0.00259   -0.00465    0.00473
C108  1    0.665976    0.669738    0.547075    11.00000    0.02618    0.03567 =
         0.04124   -0.00109   -0.00769   -0.00030
AFIX  43
H108  2    0.712876    0.678498    0.547491    11.00000   -1.20000
AFIX   0
C109  1    0.619168    0.668146    0.483702    11.00000    0.02274    0.02511 =
         0.03642    0.00342    0.00392    0.00418
C110  1    0.703820    0.660279    0.676447    11.00000    0.02967    0.04807 =
         0.04773    0.00955   -0.01005   -0.00079
C111  1    0.789888    0.655128    0.652874    11.00000    0.03421    0.08636 =
         0.05536    0.01016   -0.00706    0.00556
AFIX  33
H11C  2    0.791185    0.640492    0.632526    11.00000   -1.50000
H11D  2    0.805627    0.665710    0.617034    11.00000   -1.50000
H11E  2    0.827283    0.655924    0.694153    11.00000   -1.50000
AFIX   0
C112  1    0.683780    0.642464    0.728390    11.00000    0.04417    0.07845 =
         0.05868    0.02703   -0.01121    0.00564
AFIX  33
H11F  2    0.686535    0.628348    0.704573    11.00000   -1.50000
H11G  2    0.722347    0.642786    0.768898    11.00000   -1.50000
H11H  2    0.629489    0.644731    0.745317    11.00000   -1.50000
AFIX   0
C113  1    0.701348    0.682501    0.707436    11.00000    0.07429    0.06709 =
         0.06186   -0.01275   -0.03274    0.00606
AFIX  33
H11I  2    0.714851    0.693168    0.671092    11.00000   -1.50000
H11J  2    0.647355    0.685453    0.724016    11.00000   -1.50000
H11K  2    0.740213    0.683508    0.747597    11.00000   -1.50000
AFIX   0
C114  1    0.443718    0.635109    0.552872    11.00000    0.02724    0.01811 =
         0.03923    0.00064   -0.00177    0.00367
AFIX  23
H11L  2    0.421572    0.633117    0.503784    11.00000   -1.20000
H11M  2    0.452828    0.620509    0.573617    11.00000   -1.20000
AFIX   0
C115  1    0.359910    0.668268    0.578661    11.00000    0.00922    0.03352 =
         0.02921    0.00265   -0.00561    0.00160
C116  1    0.304091    0.678931    0.620555    11.00000    0.00886    0.02692 =
         0.02954    0.00139   -0.00954   -0.00106
C117  1    0.270429    0.667824    0.676809    11.00000    0.02817    0.02818 =
         0.03108   -0.00084    0.00146    0.00273
AFIX  43
H117  2    0.235081    0.675424    0.706558    11.00000   -1.20000
AFIX   0
C118  1    0.286464    0.646073    0.691176    11.00000    0.03237    0.03730 =
         0.03168    0.00814    0.00150    0.00255
C119  1    0.345154    0.636224    0.652191    11.00000    0.02726    0.03563 =
         0.03076    0.01519   -0.00414    0.00508
AFIX  43
H119  2    0.360770    0.621816    0.664200    11.00000   -1.20000
AFIX   0
C120  1    0.383008    0.646619    0.595247    11.00000    0.01890    0.03533 =
         0.03195    0.00730   -0.00145    0.00677
C121  1    0.243213    0.633176    0.749662    11.00000    0.04280    0.05475 =
         0.04760    0.01829    0.01078   -0.00215
C122  1    0.303497    0.620498    0.797634    11.00000    0.06030    0.05483 =
         0.04381    0.02776    0.01241   -0.00805
AFIX  33
H12A  2    0.339861    0.630709    0.822382    11.00000   -1.50000
H12B  2    0.274374    0.612082    0.832646    11.00000   -1.50000
H12C  2    0.334618    0.610636    0.768402    11.00000   -1.50000
AFIX   0
C123  1    0.187731    0.617035    0.712035    11.00000    0.04933    0.07509 =
         0.06963    0.01888    0.00764   -0.01876
AFIX  33
H12D  2    0.219171    0.607425    0.682207    11.00000   -1.50000
H12E  2    0.160112    0.608380    0.747416    11.00000   -1.50000
H12F  2    0.148057    0.624870    0.682168    11.00000   -1.50000
AFIX   0
C124  1    0.193609    0.648017    0.795849    11.00000    0.07230    0.07871 =
         0.04715    0.02208    0.02830    0.00738
AFIX  33
H12G  2    0.229041    0.658506    0.820372    11.00000   -1.50000
H12H  2    0.153922    0.655788    0.765808    11.00000   -1.50000
H12I  2    0.165977    0.639297    0.831056    11.00000   -1.50000
AFIX   0
C125  1    0.284057    0.702526    0.609479    11.00000    0.01940    0.03124 =
         0.02170    0.00027    0.00277   -0.00376
AFIX  23
H12J  2    0.320645    0.708550    0.574127    11.00000   -1.20000
H12K  2    0.294788    0.710313    0.654866    11.00000   -1.20000
AFIX   0
C126  1    0.178844    0.709791    0.511858    11.00000    0.02879    0.02788 =
         0.02144    0.00413    0.00320    0.00432
C127  1    0.100633    0.715563    0.489436    11.00000    0.01785    0.02890 =
         0.02888   -0.00196   -0.00360   -0.00292
C128  1    0.042167    0.717264    0.541325    11.00000    0.02071    0.03593 =
         0.02959    0.00304   -0.00002   -0.00005
AFIX  43
H128  2   -0.011113    0.720905    0.526262    11.00000   -1.20000
AFIX   0
C129  1    0.058249    0.713908    0.613143    11.00000    0.02193    0.02721 =
         0.02576   -0.00435   -0.00317   -0.00028
C130  1    0.138603    0.709888    0.635526    11.00000    0.02326    0.04074 =
         0.02635    0.00023    0.00359    0.00604
AFIX  43
H130  2    0.152913    0.708967    0.684768    11.00000   -1.20000
AFIX   0
C131  1    0.197355    0.707255    0.584128    11.00000    0.01783    0.03377 =
         0.02533    0.00290    0.00157   -0.00271
C132  1   -0.006099    0.714097    0.668166    11.00000    0.02154    0.04640 =
         0.04778   -0.00813    0.00663    0.00458
C133  1   -0.014317    0.691347    0.700168    11.00000    0.03705    0.06205 =
         0.05407    0.00792    0.01223   -0.00055
AFIX  33
H13A  2   -0.055929    0.691511    0.735705    11.00000   -1.50000
H13B  2   -0.029232    0.681007    0.662381    11.00000   -1.50000
H13C  2    0.036957    0.686982    0.722875    11.00000   -1.50000
AFIX   0
C134  1    0.014682    0.730160    0.729093    11.00000    0.02740    0.06251 =
         0.04937   -0.01571    0.00750    0.00260
AFIX  33
H13D  2   -0.027924    0.729909    0.763690    11.00000   -1.50000
H13E  2    0.065655    0.725925    0.752628    11.00000   -1.50000
H13F  2    0.019503    0.744841    0.709626    11.00000   -1.50000
AFIX   0
C135  1   -0.087926    0.720322    0.636253    11.00000    0.02106    0.08055 =
         0.04186   -0.00636    0.00009   -0.00075
AFIX  33
H13G  2   -0.127507    0.720234    0.673573    11.00000   -1.50000
H13H  2   -0.085107    0.734881    0.615483    11.00000   -1.50000
H13I  2   -0.103899    0.709863    0.599137    11.00000   -1.50000
AFIX   0
C136  1    0.080501    0.720274    0.413606    11.00000    0.01807    0.03336 =
         0.02083   -0.00233   -0.00968    0.00472
AFIX  23
H13J  2    0.021622    0.719682    0.405078    11.00000   -1.20000
H13K  2    0.105341    0.709245    0.383042    11.00000   -1.20000
AFIX   0
C151  1    0.533662    0.609388    0.102610    11.00000    0.06094    0.06628 =
         0.06743    0.00468   -0.01049   -0.00298
C152  1    0.505153    0.628742    0.075218    11.00000    0.13239    0.10116 =
         0.06687    0.01461   -0.00847    0.03459
AFIX 137
H15A  2    0.503323    0.639548    0.113370    11.00000   -1.50000
H15B  2    0.451060    0.626585    0.054377    11.00000   -1.50000
H15C  2    0.540784    0.633867    0.038411    11.00000   -1.50000
AFIX   0
C153  1    0.963033    0.583200    0.308346    11.00000    0.04922    0.07764 =
         0.08512    0.00305   -0.01189   -0.00114
C154  1    1.043859    0.573531    0.294801    11.00000    0.07250    0.13443 =
         0.16120   -0.00029    0.00220    0.02469
AFIX 137
H15D  2    1.038027    0.562146    0.258595    11.00000   -1.50000
H15E  2    1.066477    0.567263    0.338994    11.00000   -1.50000
H15F  2    1.079761    0.584880    0.277983    11.00000   -1.50000
AFIX   0
C155  1    0.521482    0.719467    0.687137    11.00000    0.03061    0.04830 =
         0.03998    0.00122    0.00099   -0.00732
C156  1    0.543682    0.730147    0.755696    11.00000    0.03180    0.09328 =
         0.06036   -0.02756    0.00148   -0.01228
AFIX 137
H15G  2    0.526609    0.721035    0.795117    11.00000   -1.50000
H15H  2    0.517127    0.744309    0.757971    11.00000   -1.50000
H15I  2    0.601981    0.732153    0.759306    11.00000   -1.50000
AFIX   0
C157  1    0.243347    0.638619    0.380050    11.00000    0.06736    0.07858 =
         0.09305   -0.02283   -0.00310   -0.00641
C158  1    0.228665    0.622761    0.324206    11.00000    0.08051    0.11573 =
         0.10597   -0.04548    0.01826   -0.01482
AFIX 137
H15J  2    0.188547    0.628440    0.289723    11.00000   -1.50000
H15K  2    0.208780    0.609286    0.344965    11.00000   -1.50000
H15L  2    0.278737    0.619832    0.300161    11.00000   -1.50000
AFIX   0
C159  1    0.237877    0.669999    0.178013    11.00000    0.07390    0.07180 =
         0.07385   -0.01274   -0.01414    0.02734
C160  1    0.256994    0.651480    0.133651    11.00000    0.09903    0.09725 =
         0.10562   -0.04855   -0.03939    0.02637
AFIX 137
H16A  2    0.217165    0.640004    0.139954    11.00000   -1.50000
H16B  2    0.310454    0.645997    0.147483    11.00000   -1.50000
H16C  2    0.256236    0.655968    0.083640    11.00000   -1.50000
AFIX   0
C161  1   -0.013038    0.707607    0.186924    11.00000    0.03685    0.05656 =
         0.03069    0.00020    0.00765   -0.00034
C162  1   -0.096823    0.705939    0.159800    11.00000    0.04787    0.12276 =
         0.05256    0.00232   -0.00251   -0.00600
AFIX 137
H16D  2   -0.133127    0.707551    0.199336    11.00000   -1.50000
H16E  2   -0.105366    0.691735    0.137326    11.00000   -1.50000
H16F  2   -0.107673    0.717422    0.124708    11.00000   -1.50000
AFIX   0
C163  1   -0.280950    0.741563    0.089492    11.00000    0.03454    0.07555 =
         0.04746    0.00614   -0.02326   -0.00080
C164  1   -0.293776    0.764275    0.090839    11.00000    0.02518    0.07690 =
         0.03927   -0.01536   -0.02031    0.01321
C165  1    0.243427    0.765263    0.591305    11.00000    0.03551    0.04680 =
         0.03940    0.00466   -0.00136    0.00694
C166  1    0.279156    0.758849    0.525513    11.00000    0.03783    0.04713 =
         0.04193    0.00934    0.00887    0.00494
AFIX 137
H16J  2    0.304564    0.771476    0.503983    11.00000   -1.50000
H16K  2    0.237452    0.753112    0.492665    11.00000   -1.50000
H16L  2    0.319655    0.747615    0.535324    11.00000   -1.50000
AFIX   0
C167  1    0.579263    0.595849    0.926029    11.00000    0.18143    0.17036 =
         0.17092   -0.00485    0.00937   -0.01357
C168  1    0.659564    0.580153    0.957733    11.00000    0.15605    0.16402 =
         0.14928    0.00530   -0.00661   -0.02327
AFIX 137
H16M  2    0.673494    0.584293    1.006936    11.00000   -1.50000
H16N  2    0.705885    0.582549    0.928030    11.00000   -1.50000
H16P  2    0.644536    0.564777    0.956088    11.00000   -1.50000
AFIX   0
C169  1    0.997347    0.612862    0.827172    11.00000    0.09174    0.11283 =
         0.09863   -0.00626    0.01749    0.00588
C170  1    0.963530    0.628847    0.782103    11.00000    0.11898    0.11668 =
         0.11417    0.01382    0.01410   -0.01292
AFIX 137
H17A  2    0.986665    0.643022    0.794613    11.00000   -1.50000
H17B  2    0.905331    0.629279    0.787636    11.00000   -1.50000
H17C  2    0.975001    0.625392    0.732617    11.00000   -1.50000
AFIX   0
C171  1    1.041191    0.644823    0.582294    11.00000    0.07771    0.07774 =
         0.08261   -0.00422   -0.00366   -0.00042
C172  1    1.112008    0.655731    0.549939    11.00000    0.07312    0.04947 =
         0.07468    0.00090   -0.02374   -0.01062
AFIX 137
H17D  2    1.130827    0.646878    0.510561    11.00000   -1.50000
H17E  2    1.155304    0.657327    0.586140    11.00000   -1.50000
H17F  2    1.095994    0.670087    0.532051    11.00000   -1.50000
AFIX   0
C173  1    1.314828    0.585625    0.580721    11.00000    0.08163    0.08393 =
         0.10344    0.00136    0.00958   -0.00659
C174  1    1.275758    0.599112    0.520608    11.00000    0.09124    0.08980 =
         0.07611    0.00071    0.02268   -0.01142
AFIX 137
H17G  2    1.231802    0.590822    0.497792    11.00000   -1.50000
H17H  2    1.315830    0.602535    0.485388    11.00000   -1.50000
H17I  2    1.254622    0.612618    0.540148    11.00000   -1.50000
AFIX   0
C175  1    1.032517    0.598825    0.465594    11.00000    0.09540    0.09381 =
         0.12252   -0.00130    0.00529    0.00089
C176  1    0.956057    0.595129    0.502905    11.00000    0.06394    0.06222 =
         0.15182   -0.00279   -0.00638   -0.00751
AFIX 137
H17J  2    0.953835    0.580034    0.519170    11.00000   -1.50000
H17K  2    0.910396    0.598041    0.470083    11.00000   -1.50000
H17L  2    0.953784    0.604887    0.543940    11.00000   -1.50000
AFIX   0
C177  1    0.012554    0.639671    0.155654    11.00000    0.09703    0.11013 =
         0.09921   -0.00795    0.00916   -0.02299
C178  1   -0.047430    0.628155    0.183379    11.00000    0.08200    0.11467 =
         0.07679   -0.01583    0.00448   -0.02397
AFIX 137
H17M  2   -0.098872    0.633012    0.162195    11.00000   -1.50000
H17N  2   -0.047219    0.630362    0.234990    11.00000   -1.50000
H17P  2   -0.039871    0.612705    0.173139    11.00000   -1.50000
AFIX   0
C179  1    0.760508    0.388432   -0.008112    11.00000    0.16605    0.14835 =
         0.12983   -0.01374    0.01747    0.00025
C180  1    0.849070    0.386059    0.001854    11.00000    0.18613    0.17490 =
         0.17155   -0.02861   -0.03489    0.02458
AFIX 137
H18A  2    0.875859    0.394860   -0.033666    11.00000   -1.50000
H18B  2    0.863903    0.370782   -0.003892    11.00000   -1.50000
H18C  2    0.865721    0.390974    0.049677    11.00000   -1.50000
AFIX   0
C181  1    0.609573    0.437631    0.787291    11.00000    0.13010    0.14625 =
         0.14097   -0.01171    0.00943    0.00797
C182  1    0.644907    0.413769    0.808461    11.00000    0.12793    0.11911 =
         0.12828   -0.03021   -0.00687   -0.00770
AFIX 137
H18D  2    0.616091    0.402646    0.780451    11.00000   -1.50000
H18E  2    0.637751    0.411121    0.859230    11.00000   -1.50000
H18F  2    0.702149    0.413176    0.798446    11.00000   -1.50000
AFIX   0
C183  1    0.929413    0.520431    0.228240    11.00000    0.09968    0.12475 =
         0.13384   -0.00544    0.01935   -0.00822
C184  1    0.844634    0.515902    0.224056    11.00000    0.09106    0.07167 =
         0.08509    0.00856    0.02075   -0.00456
C191  1    0.423228    0.716131    0.210392    11.00000    0.04814    0.08921 =
         0.05938    0.00198    0.00189    0.00190
AFIX  23
H19D  2    0.374775    0.707665    0.221494    11.00000   -1.20000
H19E  2    0.407664    0.731552    0.204496    11.00000   -1.20000
AFIX   0
C192  1    0.456014    0.708397    0.148350    11.00000    0.09255    0.11489 =
         0.05799   -0.00082    0.00120    0.02570
AFIX  23
H19F  2    0.453819    0.719832    0.111345    11.00000   -1.20000
H19G  2    0.424886    0.695736    0.130353    11.00000   -1.20000
AFIX   0
C193  1    0.539982    0.702007    0.163778    11.00000    0.08270    0.11361 =
         0.05266   -0.00291    0.00752    0.01258
AFIX  23
H19H  2    0.577242    0.711611    0.138633    11.00000   -1.20000
H19I  2    0.549294    0.686823    0.148921    11.00000   -1.20000
AFIX   0
C194  1    0.551607    0.704325    0.242330    11.00000    0.06144    0.07528 =
         0.05519   -0.00171    0.01067    0.01645
AFIX  23
H19J  2    0.560045    0.689882    0.264429    11.00000   -1.20000
H19K  2    0.599434    0.713379    0.253568    11.00000   -1.20000
AFIX   0
C201  1    0.533509    0.551115    0.499036    11.00000    0.14606    0.16562 =
         0.13076    0.02818    0.02782    0.00204
C202  1    0.542426    0.568288    0.561463    11.00000    0.21357    0.20841 =
         0.17443   -0.01308    0.01611    0.00207
AFIX  33
H20D  2    0.519239    0.562347    0.604505    11.00000   -1.50000
H20E  2    0.599385    0.571477    0.570874    11.00000   -1.50000
H20F  2    0.514172    0.581668    0.547644    11.00000   -1.50000
AFIX   0
C203  1    0.446920    0.540043    0.488898    11.00000    0.16214    0.16180 =
         0.17744    0.03306    0.05758   -0.02657
AFIX  33
H20G  2    0.430163    0.534267    0.534610    11.00000   -1.50000
H20H  2    0.407964    0.550896    0.471581    11.00000   -1.50000
H20I  2    0.449675    0.528193    0.454302    11.00000   -1.50000
AFIX   0
C204  1    0.599711    0.532811    0.513148    11.00000    0.21571    0.21939 =
         0.27341    0.03330    0.02572    0.04839
AFIX  33
H20J  2    0.585938    0.524267    0.554951    11.00000   -1.50000
H20K  2    0.601653    0.523268    0.471552    11.00000   -1.50000
H20L  2    0.652249    0.539644    0.521618    11.00000   -1.50000
AFIX   0
LI1   3    0.641562    0.577297    0.191084    11.00000    0.05190    0.04766 =
         0.05706    0.00654    0.00787   -0.01053
LI2   3    0.637576    0.592951    0.309330    11.00000    0.04308    0.02622 =
         0.06098    0.01225    0.00031    0.00775
LI3   3    0.784549    0.596506    0.311888    11.00000    0.04565    0.05918 =
         0.05878    0.02112    0.00341    0.00550
LI4   3    0.643617    0.556039    0.372624    11.00000    0.06989    0.03691 =
         0.08298    0.02050   -0.01322   -0.00165
LI5   3    0.295467    0.680037    0.455739    11.00000    0.04073    0.04411 =
         0.02861    0.01027    0.00534    0.01275
LI6   3    0.440109    0.678169    0.427205    11.00000    0.03316    0.02882 =
         0.04214    0.00364   -0.00660    0.00246
LI7   3    0.483638    0.694274    0.543313    11.00000    0.03807    0.04753 =
         0.02779    0.00363    0.00842    0.00166
LI8   3    0.445357    0.713764    0.366297    11.00000    0.02917    0.01965 =
         0.03995   -0.00716   -0.01015    0.00152
LI9   3    0.172208    0.713516    0.226964    11.00000    0.04531    0.04092 =
         0.01763    0.00157   -0.02061   -0.00910
N1    4    0.557363    0.593152    0.127350    11.00000    0.05480    0.06587 =
         0.06755    0.01406   -0.00024   -0.00224
N2    4    0.902456    0.590669    0.314850    11.00000    0.04488    0.07257 =
         0.07592    0.01370    0.00116   -0.00263
N3    4    0.505852    0.711142    0.633398    11.00000    0.03561    0.06009 =
         0.04459   -0.00230   -0.00176   -0.00459
N4    4    0.251815    0.652193    0.422670    11.00000    0.05875    0.06318 =
         0.06831   -0.00811    0.00328   -0.01743
N5    4    0.220852    0.684201    0.212709    11.00000    0.08387    0.06579 =
         0.09384   -0.03097   -0.02487    0.01970
N6    4    0.050673    0.709572    0.209243    11.00000    0.03805    0.06326 =
         0.02783   -0.00295    0.00386   -0.00441
N7    4   -0.266209    0.723021    0.088581    11.00000    0.11549    0.08484 =
         0.07764    0.01831   -0.03511    0.01742
N8    4    0.216098    0.770935    0.640484    11.00000    0.05589    0.07864 =
         0.03000    0.00822    0.00190    0.02096
N9    4    0.500474    0.600927    0.888432    11.00000    0.20308    0.18906 =
         0.34951    0.08182    0.03292    0.09030
N10   4    1.027607    0.600772    0.868740    11.00000    0.11232    0.15554 =
         0.13371    0.01218    0.00144    0.01726
N11   4    0.987072    0.635742    0.606661    11.00000    0.07993    0.16227 =
         0.08029    0.03002   -0.00430   -0.00723
N12   4    1.343844    0.575914    0.628533    11.00000    0.11326    0.05948 =
         0.14422    0.01606   -0.01033   -0.00927
N13   4    1.097373    0.604102    0.445391    11.00000    0.07715    0.14215 =
         0.22924    0.06235    0.02202    0.03620
N14   4    0.056486    0.650721    0.124090    11.00000    0.21843    0.23074 =
         0.42224    0.09499    0.10763   -0.09120
N15   4    0.689256    0.395750   -0.027886    11.00000    0.19681    0.26470 =
         0.14866   -0.06137    0.01040    0.06549
N16   4    0.586406    0.455839    0.768879    11.00000    0.10378    0.14482 =
         0.35461   -0.03120   -0.03548    0.02116
N17   4    0.995325    0.524170    0.228081    11.00000    0.10296    0.36122 =
         0.34809   -0.09485    0.05495   -0.04664
O1    5    0.561490    0.513236    0.215754    11.00000    0.06514    0.06712 =
         0.07771   -0.00031    0.01214    0.00520
O2    5    0.677570    0.550160    0.164172    11.00000    0.05395    0.04389 =
         0.07305    0.00265    0.01437    0.00456
O3    5    0.712940    0.596453    0.233940    11.00000    0.04245    0.04117 =
         0.04483    0.00871    0.01284    0.00140
O4    5    0.606188    0.619655    0.341261    11.00000    0.02214    0.03674 =
         0.04870    0.00466    0.00600    0.00156
O5    5    0.722404    0.580505    0.374619    11.00000    0.04132    0.03296 =
         0.04504    0.01469    0.00668    0.00237
O6    5    0.680803    0.530578    0.336853    11.00000    0.05078    0.03858 =
         0.06580    0.01479    0.01339    0.00633
O7    5    0.202910    0.726851    0.311758    11.00000    0.02743    0.04440 =
         0.01833   -0.00074   -0.00514    0.00223
O8    5    0.378035    0.737733    0.379701    11.00000    0.01540    0.02698 =
         0.03684    0.00201   -0.00184    0.00518
O9    5    0.504361    0.703666    0.450967    11.00000    0.01358    0.02794 =
         0.03859   -0.00256   -0.00002   -0.00080
O10   5    0.502285    0.653192    0.424424    11.00000    0.01682    0.04025 =
         0.03930    0.00392   -0.00271    0.00292
O11   5    0.389450    0.678340    0.521754    11.00000    0.02075    0.03704 =
         0.02997    0.00644    0.00030    0.00762
O12   5    0.237161    0.706097    0.465223    11.00000    0.01631    0.03787 =
         0.02372   -0.00018    0.00112    0.00496
O13   5    0.590459    0.564918    0.278660    11.00000    0.04421    0.03483 =
         0.06487    0.01733    0.00525   -0.00308
O14   5    0.354034    0.692241    0.372232    11.00000    0.02285    0.02096 =
         0.03322   -0.00059   -0.00531    0.00526
O15   5    0.564283    0.559483    0.444470    11.00000    0.08436    0.13917 =
         0.13763    0.00274    0.05074   -0.03212
O16   5    0.484569    0.713903    0.268528    11.00000    0.02962    0.11435 =
         0.04221   -0.00370    0.00397    0.00125
CO1   6    0.634287    0.535938    0.244277    11.00000    0.05660    0.04381 =
         0.07182    0.00521    0.00982    0.00500
CO2   6    0.283644    0.719051    0.383631    11.00000    0.01734    0.03508 =
         0.02612    0.00022   -0.00282    0.00141
CO3   6    0.501208    0.630636    0.356180    11.00000    0.02446    0.03820 =
         0.04793   -0.00530   -0.00152   -0.00051
BR1   7    0.430365    0.648479    0.256871    11.00000    0.03979    0.06413 =
         0.05414   -0.00191   -0.01391    0.00442
BR2   7    0.431808    0.596504    0.379114    11.00000    0.05490    0.05077 =
         0.09142   -0.00444    0.01089   -0.01553
HKLF    5


REM  shelxt_a.res in P2(1)/c
REM R1 =  0.1766 for   52688 Fo > 4sig(Fo)  and  0.2373 for all   79547 data
REM   2006 parameters refined using   3178 restraints

END

WGHT      0.1118    400.7460

REM Highest difference peak  1.723,  deepest hole -1.053,  1-sigma level  0.158
Q1    1   0.4310  0.6252  0.2563  11.00000  0.05    1.72
Q2    1   0.4233  0.6199  0.3783  11.00000  0.05    1.44
Q3    1   0.2810  0.6964  0.3800  11.00000  0.05    1.41
Q4    1   0.2895  0.7417  0.3828  11.00000  0.05    1.37
Q5    1   0.4289  0.5738  0.3780  11.00000  0.05    1.32
Q6    1   0.4873  0.6081  0.3596  11.00000  0.05    1.28
Q7    1   0.4306  0.6709  0.2541  11.00000  0.05    1.26
Q8    1   0.6437  0.5586  0.2435  11.00000  0.05    1.19
Q9    1   0.4982  0.6536  0.3610  11.00000  0.05    1.16
Q10   1   0.8599  0.6633  0.0170  11.00000  0.05    1.09
Q11   1   0.7323  0.6487 -0.0499  11.00000  0.05    1.05
Q12   1   0.6286  0.5119  0.2437  11.00000  0.05    0.99
Q13   1   0.4818  0.6587  0.2586  11.00000  0.05    0.95
Q14   1   0.6569  0.5132  0.5433  11.00000  0.05    0.91
Q15   1   0.8247  0.4364  0.2183  11.00000  0.05    0.89
Q16   1   0.9567  0.4673  0.4359  11.00000  0.05    0.83
Q17   1   0.9206  0.4783  0.5612  11.00000  0.05    0.79
Q18   1   0.5408  0.4822  0.7597  11.00000  0.05    0.79
Q19   1   0.3788  0.6523  0.2381  11.00000  0.05    0.77
Q20   1   0.5756  0.5423  0.2187  11.00000  0.05    0.77
;
_shelx_res_checksum              77708

_shelx_fab_file                  
;
    3    0    0    -15.82      0.00
    4    0    0    -10.11      0.00
    5    0    0     22.05      0.00
    6    0    0    -34.23      0.00
    7    0    0     13.30      0.00
    8    0    0     -7.75      0.00
    9    0    0      4.15      0.00
   10    0    0     13.39      0.00
   11    0    0    -14.16      0.00
   12    0    0     -6.91      0.00
   13    0    0     -4.70      0.00
   14    0    0     -2.59      0.00
   15    0    0      0.70      0.00
   16    0    0     -0.25      0.00
   17    0    0      0.05      0.00
   18    0    0     -0.74      0.00
   19    0    0      0.13      0.00
   19    1    0     -2.26      0.00
   18    1    0      1.35      0.00
   17    1    0     -2.53      0.00
   16    1    0     -0.18      0.00
   10    1    0      2.76      0.00
    9    1    0      2.64      0.00
    8    1    0     -2.86      0.00
    7    1    0     -2.70      0.00
    6    1    0      3.60      0.00
    5    1    0      2.85      0.00
    4    1    0     -1.98      0.00
    3    1    0     21.49      0.00
    2    1    0     23.49      0.00
   11    1    0      0.14      0.00
   12    1    0      0.13      0.00
   13    1    0     -2.62      0.00
   14    1    0     -2.91      0.00
   15    1    0     -2.12      0.00
   19    2    0      0.34      0.00
   18    2    0     -1.51      0.00
   17    2    0      0.11      0.00
   16    2    0     -1.94      0.00
   11    2    0     -9.24      0.00
   10    2    0      9.78      0.00
    9    2    0      3.41      0.00
    8    2    0     -6.31      0.00
    4    2    0    -15.28      0.00
    2    2    0     62.82      0.00
    3    2    0      1.33      0.00
    5    2    0     36.30      0.00
    6    2    0    -34.25      0.00
    7    2    0      7.58      0.00
   12    2    0      0.17      0.00
   13    2    0     -3.37      0.00
   14    2    0      0.47      0.00
   15    2    0      1.11      0.00
   19    3    0     -4.04      0.00
   18    3    0      0.78      0.00
   17    3    0     -3.46      0.00
   16    3    0     -1.42      0.00
   15    3    0     -3.42      0.00
   14    3    0     -2.37      0.00
   13    3    0     -4.34      0.00
   12    3    0     -3.33      0.00
   11    3    0      5.82      0.00
   10    3    0      6.76      0.00
    9    3    0     -2.73      0.00
    8    3    0     -6.95      0.00
    7    3    0     -5.33      0.00
    6    3    0      5.37      0.00
    5    3    0     13.64      0.00
    4    3    0      4.42      0.00
    3    3    0     27.23      0.00
    2    3    0     39.58      0.00
   19    4    0      1.39      0.00
   18    4    0     -1.98      0.00
   17    4    0      0.79      0.00
   16    4    0     -0.85      0.00
   13    4    0      1.50      0.00
   12    4    0      7.67      0.00
   11    4    0     -3.36      0.00
   10    4    0     11.27      0.00
    9    4    0      3.68      0.00
    8    4    0     -7.63      0.00
    7    4    0      8.78      0.00
    5    4    0     38.34      0.00
    4    4    0    -24.80      0.00
    2    4    0     -6.80      0.00
    3    4    0     26.69      0.00
    6    4    0    -30.32      0.00
   14    4    0      3.70      0.00
   15    4    0     -0.80      0.00
   19    5    0     -2.35      0.00
   18    5    0      0.36      0.00
   17    5    0     -1.65      0.00
   16    5    0     -1.42      0.00
   13    5    0     -0.89      0.00
   12    5    0     -2.10      0.00
   11    5    0      6.08      0.00
   10    5    0      1.63      0.00
    9    5    0     -5.33      0.00
    8    5    0     -9.95      0.00
    7    5    0     -7.42      0.00
    5    5    0     12.06      0.00
    4    5    0      7.45      0.00
    2    5    0     23.62      0.00
    1    5    0     91.59      0.00
    3    5    0     12.00      0.00
    6    5    0     11.04      0.00
   14    5    0     -0.64      0.00
   15    5    0     -0.68      0.00
   19    6    0      0.97      0.00
   18    6    0     -1.83      0.00
   17    6    0     -0.05      0.00
   16    6    0      3.09      0.00
   15    6    0     -1.10      0.00
   13    6    0      1.77      0.00
   12    6    0      9.62      0.00
   11    6    0      1.82      0.00
   10    6    0      7.39      0.00
    9    6    0      1.91      0.00
    7    6    0     13.16      0.00
    3    6    0     26.19      0.00
    2    6    0    -40.86      0.00
    1    6    0    -30.92      0.00
    4    6    0    -36.72      0.00
    5    6    0     25.88      0.00
    6    6    0    -16.98      0.00
    8    6    0     -3.59      0.00
   14    6    0      3.59      0.00
   19    7    0      0.01      0.00
   18    7    0      2.62      0.00
   17    7    0      0.01      0.00
   12    7    0     -0.05      0.00
   11    7    0      2.24      0.00
   10    7    0     -3.54      0.00
    8    7    0     -9.02      0.00
    7    7    0     -7.35      0.00
    6    7    0     13.18      0.00
    5    7    0     -2.16      0.00
    4    7    0     11.19      0.00
    3    7    0    -12.47      0.00
    1    7    0     47.93      0.00
    2    7    0      4.15      0.00
    9    7    0     -3.41      0.00
   13    7    0     -1.45      0.00
   14    7    0      2.95      0.00
   15    7    0      3.37      0.00
   16    7    0      0.49      0.00
   19    8    0      0.77      0.00
   18    8    0     -0.33      0.00
   17    8    0     -3.42      0.00
   12    8    0      4.67      0.00
   11    8    0      1.60      0.00
   10    8    0     -0.89      0.00
    8    8    0      1.84      0.00
    7    8    0      9.33      0.00
    6    8    0     -1.52      0.00
    5    8    0     16.31      0.00
    3    8    0     24.39      0.00
    2    8    0    -12.66      0.00
    1    8    0    -19.30      0.00
    0    8    0    -61.32      0.00
    4    8    0    -25.95      0.00
    9    8    0     -3.81      0.00
   13    8    0     -0.52      0.00
   14    8    0      3.83      0.00
   15    8    0     -0.45      0.00
   16    8    0      3.00      0.00
   19    9    0      0.56      0.00
   18    9    0      2.83      0.00
   12    9    0      1.51      0.00
   11    9    0      0.90      0.00
   10    9    0     -2.06      0.00
    9    9    0     -4.38      0.00
    8    9    0     -6.65      0.00
    7    9    0     -4.09      0.00
    6    9    0      7.10      0.00
    5    9    0    -14.33      0.00
    4    9    0     16.83      0.00
    1    9    0     17.16      0.00
    2    9    0      3.39      0.00
    3    9    0    -41.26      0.00
   13    9    0     -4.00      0.00
   14    9    0      7.14      0.00
   15    9    0      3.33      0.00
   16    9    0      2.20      0.00
   17    9    0      1.17      0.00
   19   10    0      1.67      0.00
   18   10    0      0.65      0.00
   14   10    0     -1.24      0.00
   11   10    0     -4.54      0.00
   10   10    0      0.27      0.00
    8   10    0      1.12      0.00
    7   10    0      5.29      0.00
    6   10    0      5.32      0.00
    3   10    0     23.59      0.00
    1   10    0     -1.83      0.00
    0   10    0     -3.92      0.00
    2   10    0      7.06      0.00
    4   10    0     -8.12      0.00
    5   10    0      2.34      0.00
    9   10    0     -9.03      0.00
   12   10    0     -2.37      0.00
   13   10    0     -1.75      0.00
   15   10    0     -1.51      0.00
   16   10    0      3.20      0.00
   17   10    0     -5.85      0.00
   19   11    0     -0.05      0.00
   18   11    0      1.64      0.00
   13   11    0     -4.04      0.00
   12   11    0      7.27      0.00
   11   11    0     -2.20      0.00
    9   11    0      3.76      0.00
    8   11    0     -3.58      0.00
    7   11    0     -0.87      0.00
    6   11    0      6.21      0.00
    4   11    0      9.48      0.00
    3   11    0    -27.50      0.00
    2   11    0     23.56      0.00
    1   11    0    -21.88      0.00
    5   11    0    -22.94      0.00
   10   11    0     -0.05      0.00
   14   11    0      3.49      0.00
   15   11    0      1.60      0.00
   16   11    0     -0.70      0.00
   17   11    0      1.58      0.00
   19   12    0      0.20      0.00
   18   12    0      0.42      0.00
   16   12    0      2.84      0.00
   15   12    0     -0.58      0.00
   12   12    0     -1.33      0.00
   11   12    0     -4.35      0.00
    9   12    0    -12.30      0.00
    8   12    0      4.59      0.00
    7   12    0     -2.50      0.00
    6   12    0      2.29      0.00
    5   12    0      2.91      0.00
    4   12    0    -13.60      0.00
    3   12    0     14.48      0.00
    2   12    0     27.55      0.00
    0   12    0     20.60      0.00
    1   12    0     17.09      0.00
   10   12    0     -1.89      0.00
   13   12    0     -4.20      0.00
   14   12    0     -6.12      0.00
   17   12    0     -5.42      0.00
   19   13    0      0.77      0.00
    9   13    0      6.58      0.00
    8   13    0     -1.49      0.00
    7   13    0      6.51      0.00
    6   13    0      2.17      0.00
    4   13    0      9.50      0.00
    2   13    0     26.61      0.00
    1   13    0    -19.25      0.00
    3   13    0     -7.50      0.00
    5   13    0     -9.40      0.00
   10   13    0      3.50      0.00
   11   13    0     -0.69      0.00
   12   13    0      3.66      0.00
   13   13    0     -4.05      0.00
   14   13    0      1.65      0.00
   15   13    0      1.71      0.00
   16   13    0     -3.87      0.00
   17   13    0      1.67      0.00
   18   13    0     -3.01      0.00
   19   14    0      0.28      0.00
   13   14    0      1.29      0.00
   11   14    0     -5.08      0.00
   10   14    0      0.27      0.00
    9   14    0     -7.29      0.00
    8   14    0      4.20      0.00
    7   14    0     -9.20      0.00
    6   14    0     -5.25      0.00
    5   14    0      7.03      0.00
    4   14    0     -7.07      0.00
    1   14    0      0.17      0.00
    0   14    0      4.09      0.00
    2   14    0     17.07      0.00
    3   14    0     18.35      0.00
   12   14    0     -0.84      0.00
   14   14    0     -4.00      0.00
   15   14    0     -0.19      0.00
   16   14    0      2.04      0.00
   17   14    0     -5.57      0.00
   18   14    0      1.79      0.00
   19   15    0      0.73      0.00
   11   15    0     -0.61      0.00
   10   15    0      0.30      0.00
    9   15    0      5.56      0.00
    8   15    0     -4.76      0.00
    7   15    0      9.57      0.00
    6   15    0     -1.36      0.00
    5   15    0      9.42      0.00
    4   15    0      4.82      0.00
    3   15    0     10.74      0.00
    2   15    0     12.29      0.00
    1   15    0     -6.62      0.00
   12   15    0      3.28      0.00
   13   15    0      0.09      0.00
   14   15    0      0.37      0.00
   15   15    0     -0.59      0.00
   16   15    0     -1.56      0.00
   17   15    0      1.07      0.00
   18   15    0     -4.94      0.00
   19   16    0      0.20      0.00
   15   16    0      1.89      0.00
   13   16    0      3.42      0.00
   11   16    0     -1.70      0.00
   10   16    0      1.71      0.00
    9   16    0     -4.05      0.00
    8   16    0      4.37      0.00
    7   16    0     -9.33      0.00
    0   16    0      4.34      0.00
    1   16    0    -15.68      0.00
    2   16    0     -4.28      0.00
    3   16    0      8.37      0.00
    4   16    0     -5.66      0.00
    5   16    0      6.27      0.00
    6   16    0     -4.24      0.00
   12   16    0      0.38      0.00
   14   16    0     -3.06      0.00
   16   16    0      5.60      0.00
   17   16    0     -5.47      0.00
   18   16    0      2.88      0.00
   19   17    0     -0.23      0.00
   16   17    0      1.36      0.00
   13   17    0      1.10      0.00
   12   17    0      3.25      0.00
   11   17    0     -0.17      0.00
   10   17    0     -2.78      0.00
    9   17    0      4.73      0.00
    8   17    0     -8.08      0.00
    7   17    0      7.96      0.00
    6   17    0     -4.99      0.00
    3   17    0     18.85      0.00
    1   17    0     -5.36      0.00
    2   17    0     -2.90      0.00
    4   17    0     -4.68      0.00
    5   17    0     14.85      0.00
   14   17    0     -0.62      0.00
   15   17    0     -2.67      0.00
   17   17    0     -1.92      0.00
   18   17    0     -0.10      0.00
   13   18    0      3.02      0.00
   12   18    0     -0.28      0.00
   11   18    0      1.23      0.00
   10   18    0     -0.21      0.00
    9   18    0     -7.60      0.00
    8   18    0      8.48      0.00
    7   18    0     -5.41      0.00
    5   18    0      1.63      0.00
    4   18    0    -12.55      0.00
    3   18    0     -4.13      0.00
    0   18    0     10.85      0.00
    1   18    0    -13.98      0.00
    2   18    0     -5.93      0.00
    6   18    0      3.69      0.00
   14   18    0      0.25      0.00
   15   18    0      2.81      0.00
   16   18    0      5.22      0.00
   17   18    0     -3.48      0.00
   18   18    0      3.02      0.00
   19   18    0     -1.07      0.00
   15   19    0     -0.89      0.00
   13   19    0      0.37      0.00
   12   19    0     -4.43      0.00
   11   19    0     -1.31      0.00
   10   19    0     -0.99      0.00
    9   19    0      1.81      0.00
    8   19    0     -9.01      0.00
    7   19    0      6.36      0.00
    6   19    0     -5.45      0.00
    5   19    0     12.20      0.00
    4   19    0     -8.83      0.00
    3   19    0      6.37      0.00
    1   19    0      2.00      0.00
    2   19    0     -6.30      0.00
   14   19    0     -1.53      0.00
   16   19    0      4.62      0.00
   17   19    0     -3.18      0.00
   18   19    0      1.69      0.00
   19   19    0     -0.42      0.00
   13   20    0      4.75      0.00
   12   20    0     -3.11      0.00
   11   20    0     -2.42      0.00
   10   20    0      2.89      0.00
    8   20    0      8.89      0.00
    7   20    0     -5.27      0.00
    6   20    0      6.91      0.00
    5   20    0     -3.26      0.00
    4   20    0     -4.10      0.00
    2   20    0     -6.66      0.00
    1   20    0    -11.27      0.00
    0   20    0     17.78      0.00
    3   20    0      3.15      0.00
    9   20    0     -6.34      0.00
   14   20    0      2.34      0.00
   15   20    0      1.96      0.00
   16   20    0      0.67      0.00
   17   20    0     -3.63      0.00
   18   20    0      3.80      0.00
   19   20    0      0.55      0.00
   15   21    0      1.79      0.00
   14   21    0     -3.61      0.00
   13   21    0      2.26      0.00
   12   21    0     -4.03      0.00
   11   21    0     -3.82      0.00
   10   21    0     -3.22      0.00
    8   21    0     -5.76      0.00
    7   21    0      0.86      0.00
    6   21    0     -2.93      0.00
    5   21    0      2.61      0.00
    4   21    0    -12.18      0.00
    2   21    0      5.15      0.00
    1   21    0     -3.91      0.00
    3   21    0      1.46      0.00
    9   21    0      1.65      0.00
   16   21    0      3.42      0.00
   17   21    0     -0.71      0.00
   18   21    0      1.10      0.00
   19   21    0     -1.06      0.00
   16   22    0      0.91      0.00
   15   22    0      0.94      0.00
   14   22    0     -0.95      0.00
   13   22    0      1.09      0.00
   12   22    0     -2.49      0.00
   11   22    0      1.30      0.00
   10   22    0      3.15      0.00
    8   22    0      7.68      0.00
    7   22    0     -4.06      0.00
    6   22    0      6.28      0.00
    5   22    0     -2.33      0.00
    4   22    0     -2.78      0.00
    2   22    0      3.75      0.00
    0   22    0     16.29      0.00
    1   22    0     -3.54      0.00
    3   22    0      5.37      0.00
    9   22    0     -8.33      0.00
   17   22    0     -1.72      0.00
   18   22    0      2.31      0.00
   17   23    0      0.05      0.00
   14   23    0     -0.91      0.00
   13   23    0     -0.01      0.00
   12   23    0     -1.25      0.00
   11   23    0     -0.89      0.00
   10   23    0      1.45      0.00
    9   23    0      1.88      0.00
    7   23    0     -1.57      0.00
    6   23    0     -1.48      0.00
    5   23    0     -2.91      0.00
    4   23    0     -9.22      0.00
    1   23    0     -3.59      0.00
    2   23    0     12.34      0.00
    3   23    0     -0.89      0.00
    8   23    0     -3.83      0.00
   15   23    0      1.65      0.00
   16   23    0      0.48      0.00
   18   23    0     -0.58      0.00
   18   24    0      1.38      0.00
   16   24    0      2.29      0.00
   15   24    0     -1.37      0.00
   14   24    0     -1.24      0.00
   13   24    0      1.65      0.00
   12   24    0     -3.71      0.00
   11   24    0      0.85      0.00
    7   24    0     -2.76      0.00
    6   24    0      3.61      0.00
    5   24    0      0.04      0.00
    3   24    0      5.89      0.00
    1   24    0     -2.14      0.00
    0   24    0     13.04      0.00
    2   24    0      9.53      0.00
    4   24    0     -6.33      0.00
    8   24    0      5.12      0.00
    9   24    0     -5.62      0.00
   10   24    0      2.30      0.00
   17   24    0     -0.44      0.00
   17   25    0      0.11      0.00
   16   25    0      2.42      0.00
   15   25    0     -1.83      0.00
   14   25    0      1.90      0.00
   13   25    0     -3.72      0.00
    7   25    0      0.40      0.00
    6   25    0     -1.53      0.00
    5   25    0      0.23      0.00
    4   25    0     -1.76      0.00
    3   25    0     -0.89      0.00
    1   25    0     -1.02      0.00
    2   25    0     11.62      0.00
    8   25    0     -1.04      0.00
    9   25    0      4.12      0.00
   10   25    0      2.29      0.00
   11   25    0     -1.15      0.00
   12   25    0      2.88      0.00
   18   25    0     -0.85      0.00
   18   26    0      1.49      0.00
   17   26    0     -2.13      0.00
   16   26    0      1.58      0.00
   15   26    0     -0.83      0.00
   14   26    0     -1.92      0.00
   13   26    0      2.10      0.00
   11   26    0      0.11      0.00
    9   26    0     -1.26      0.00
    8   26    0      4.30      0.00
    7   26    0     -3.07      0.00
    6   26    0     -0.02      0.00
    2   26    0      4.65      0.00
    1   26    0     -7.93      0.00
    0   26    0      3.10      0.00
    3   26    0     10.54      0.00
    4   26    0     -5.90      0.00
    5   26    0      2.24      0.00
   10   26    0      1.38      0.00
   12   26    0     -3.25      0.00
   18   27    0      2.29      0.00
   17   27    0      0.98      0.00
   16   27    0      0.96      0.00
   15   27    0     -3.88      0.00
   12   27    0      5.33      0.00
   10   27    0     -2.04      0.00
    9   27    0      3.83      0.00
    8   27    0     -0.88      0.00
    7   27    0      2.60      0.00
    6   27    0     -5.76      0.00
    5   27    0      2.73      0.00
    4   27    0      3.22      0.00
    3   27    0      0.30      0.00
    2   27    0      9.09      0.00
    1   27    0     -1.74      0.00
   11   27    0      0.10      0.00
   13   27    0     -4.55      0.00
   14   27    0      3.69      0.00
   18   28    0     -0.35      0.00
   17   28    0      0.44      0.00
   16   28    0     -0.71      0.00
    9   28    0     -5.65      0.00
    8   28    0      1.38      0.00
    7   28    0     -1.54      0.00
    6   28    0      1.50      0.00
    5   28    0      3.02      0.00
    4   28    0     -3.86      0.00
    3   28    0     12.25      0.00
    0   28    0     -3.80      0.00
    1   28    0     -8.15      0.00
    2   28    0     -1.41      0.00
   10   28    0     -0.19      0.00
   11   28    0      1.94      0.00
   12   28    0     -1.03      0.00
   13   28    0      1.69      0.00
   14   28    0     -3.45      0.00
   15   28    0     -0.49      0.00
   18   29    0      0.16      0.00
   17   29    0     -0.17      0.00
   13   29    0     -1.86      0.00
   11   29    0      2.41      0.00
    8   29    0     -6.15      0.00
    7   29    0      4.66      0.00
    6   29    0     -6.24      0.00
    5   29    0      1.91      0.00
    4   29    0      2.00      0.00
    3   29    0     -2.81      0.00
    2   29    0      6.40      0.00
    1   29    0     -3.34      0.00
    9   29    0      2.30      0.00
   10   29    0     -1.90      0.00
   12   29    0      1.77      0.00
   14   29    0      2.04      0.00
   15   29    0     -1.66      0.00
   16   29    0     -1.76      0.00
   18   30    0      0.45      0.00
   10   30    0     -0.93      0.00
    8   30    0     -0.20      0.00
    7   30    0     -4.02      0.00
    6   30    0      3.50      0.00
    5   30    0      2.80      0.00
    4   30    0     -2.04      0.00
    2   30    0     -2.24      0.00
    1   30    0     -4.52      0.00
    0   30    0     -1.41      0.00
    3   30    0      8.96      0.00
    9   30    0     -4.04      0.00
   11   30    0     -3.25      0.00
   12   30    0     -0.28      0.00
   13   30    0      2.03      0.00
   14   30    0     -0.77      0.00
   15   30    0      2.31      0.00
   16   30    0     -4.08      0.00
   17   30    0      0.53      0.00
   17   31    0      0.52      0.00
   16   31    0     -4.04      0.00
   14   31    0      0.01      0.00
   13   31    0      0.27      0.00
   11   31    0     -0.52      0.00
    9   31    0      2.30      0.00
    8   31    0     -2.45      0.00
    7   31    0      5.11      0.00
    6   31    0     -6.15      0.00
    5   31    0      2.13      0.00
    4   31    0      3.67      0.00
    3   31    0     -6.54      0.00
    2   31    0      2.87      0.00
    1   31    0     -7.12      0.00
   10   31    0     -5.43      0.00
   12   31    0     -1.57      0.00
   15   31    0      0.71      0.00
   17   32    0     -1.35      0.00
   16   32    0     -1.68      0.00
   15   32    0      4.52      0.00
   14   32    0      3.11      0.00
   13   32    0     -0.64      0.00
   12   32    0      1.15      0.00
   11   32    0     -3.70      0.00
    9   32    0     -2.79      0.00
    8   32    0      3.46      0.00
    7   32    0     -1.67      0.00
    6   32    0      0.93      0.00
    5   32    0     -1.56      0.00
    4   32    0     -2.45      0.00
    3   32    0      6.56      0.00
    2   32    0      1.01      0.00
    0   32    0      2.63      0.00
    1   32    0     -4.12      0.00
   10   32    0      0.40      0.00
   17   33    0      1.70      0.00
   16   33    0     -3.33      0.00
   15   33    0      1.55      0.00
   14   33    0      0.16      0.00
   13   33    0     -1.09      0.00
   12   33    0     -3.49      0.00
   11   33    0     -2.47      0.00
   10   33    0     -2.44      0.00
    9   33    0      1.04      0.00
    8   33    0     -0.95      0.00
    7   33    0      2.58      0.00
    6   33    0     -3.04      0.00
    5   33    0      0.45      0.00
    4   33    0      3.82      0.00
    3   33    0     -7.52      0.00
    2   33    0      4.42      0.00
    1   33    0     -7.13      0.00
   17   34    0     -2.53      0.00
   13   34    0     -0.37      0.00
   10   34    0      3.00      0.00
    9   34    0     -2.67      0.00
    8   34    0      4.70      0.00
    7   34    0     -3.10      0.00
    6   34    0      0.67      0.00
    5   34    0      2.92      0.00
    4   34    0     -3.33      0.00
    3   34    0      4.44      0.00
    2   34    0      1.73      0.00
    1   34    0     -6.00      0.00
    0   34    0      6.34      0.00
   11   34    0     -1.52      0.00
   12   34    0      2.83      0.00
   14   34    0      5.02      0.00
   15   34    0      1.70      0.00
   16   34    0      3.62      0.00
   15   35    0      2.75      0.00
   11   35    0     -2.37      0.00
   10   35    0      1.57      0.00
    8   35    0      0.36      0.00
    7   35    0     -0.84      0.00
    6   35    0     -2.08      0.00
    5   35    0     -0.26      0.00
    4   35    0      3.68      0.00
    3   35    0     -5.93      0.00
    2   35    0      6.53      0.00
    1   35    0     -6.34      0.00
    9   35    0      0.74      0.00
   12   35    0     -0.88      0.00
   13   35    0     -2.41      0.00
   14   35    0     -2.56      0.00
   16   35    0      2.12      0.00
   17   35    0      1.14      0.00
   10   36    0      4.43      0.00
    9   36    0     -2.38      0.00
    8   36    0      6.89      0.00
    7   36    0     -7.32      0.00
    6   36    0      1.66      0.00
    3   36    0      3.17      0.00
    0   36    0      6.49      0.00
    1   36    0     -7.05      0.00
    2   36    0      3.46      0.00
    4   36    0     -4.87      0.00
    5   36    0      8.29      0.00
   11   36    0      1.51      0.00
   12   36    0      1.40      0.00
   13   36    0     -1.16      0.00
   14   36    0      3.65      0.00
   15   36    0      0.91      0.00
   16   36    0      4.15      0.00
   17   36    0     -4.60      0.00
   12   37    0      0.39      0.00
   11   37    0     -2.20      0.00
   10   37    0      1.46      0.00
    9   37    0     -0.02      0.00
    8   37    0      3.21      0.00
    7   37    0     -0.21      0.00
    6   37    0     -3.89      0.00
    5   37    0      3.90      0.00
    4   37    0      4.50      0.00
    3   37    0     -5.66      0.00
    2   37    0      2.74      0.00
    1   37    0     -4.26      0.00
   13   37    0     -1.15      0.00
   14   37    0     -2.49      0.00
   15   37    0      1.96      0.00
   16   37    0      3.08      0.00
   17   37    0      1.45      0.00
   10   38    0      3.78      0.00
    9   38    0     -4.63      0.00
    8   38    0      8.69      0.00
    7   38    0     -5.30      0.00
    6   38    0      3.09      0.00
    3   38    0      4.05      0.00
    2   38    0      2.89      0.00
    0   38    0      8.31      0.00
    1   38    0     -7.99      0.00
    4   38    0     -4.22      0.00
    5   38    0      4.13      0.00
   11   38    0      2.40      0.00
   12   38    0     -1.85      0.00
   13   38    0      0.03      0.00
   14   38    0     -1.32      0.00
   15   38    0     -1.05      0.00
   16   38    0      2.59      0.00
   16   39    0      3.86      0.00
   10   39    0      1.74      0.00
    9   39    0     -0.74      0.00
    8   39    0     -0.04      0.00
    7   39    0      1.41      0.00
    6   39    0     -0.43      0.00
    5   39    0      4.80      0.00
    1   39    0     -4.01      0.00
    2   39    0      0.30      0.00
    3   39    0     -3.73      0.00
    4   39    0     -2.75      0.00
   11   39    0     -1.29      0.00
   12   39    0      2.62      0.00
   13   39    0     -0.55      0.00
   14   39    0     -1.89      0.00
   15   39    0     -0.39      0.00
   10   40    0      0.38      0.00
    9   40    0     -4.48      0.00
    8   40    0      5.76      0.00
    7   40    0     -6.99      0.00
    6   40    0      4.85      0.00
    3   40    0      0.90      0.00
    1   40    0     -5.40      0.00
    0   40    0      7.82      0.00
    2   40    0      2.58      0.00
    4   40    0     -3.91      0.00
    5   40    0      5.19      0.00
   11   40    0      0.07      0.00
   12   40    0     -3.78      0.00
   13   40    0      1.88      0.00
   14   40    0     -4.12      0.00
   15   40    0     -1.92      0.00
   16   40    0     -1.17      0.00
   12   41    0      4.90      0.00
   11   41    0      0.45      0.00
   10   41    0      0.07      0.00
    9   41    0     -0.20      0.00
    8   41    0      2.03      0.00
    7   41    0      0.14      0.00
    6   41    0     -1.80      0.00
    5   41    0      1.15      0.00
    3   41    0     -2.44      0.00
    2   41    0     -1.09      0.00
    1   41    0     -2.73      0.00
    4   41    0     -2.85      0.00
   13   41    0     -2.50      0.00
   14   41    0      0.15      0.00
   15   41    0     -3.63      0.00
   16   41    0      4.29      0.00
   14   42    0     -2.78      0.00
   11   42    0      0.43      0.00
   10   42    0     -0.52      0.00
    9   42    0     -4.36      0.00
    8   42    0      1.57      0.00
    7   42    0     -4.65      0.00
    6   42    0      1.57      0.00
    5   42    0      1.02      0.00
    3   42    0      3.02      0.00
    2   42    0      1.63      0.00
    0   42    0      7.57      0.00
    1   42    0     -0.49      0.00
    4   42    0     -6.31      0.00
   12   42    0     -5.34      0.00
   13   42    0      1.99      0.00
   15   42    0     -1.83      0.00
   16   42    0     -2.69      0.00
   13   43    0     -3.47      0.00
    9   43    0      1.89      0.00
    8   43    0      2.59      0.00
    7   43    0     -2.99      0.00
    6   43    0      0.99      0.00
    5   43    0     -2.33      0.00
    2   43    0      2.56      0.00
    1   43    0     -1.63      0.00
    3   43    0     -1.83      0.00
    4   43    0      0.90      0.00
   10   43    0      0.42      0.00
   11   43    0      1.12      0.00
   12   43    0      1.35      0.00
   14   43    0      2.49      0.00
   15   43    0     -5.29      0.00
   16   43    0      1.39      0.00
   13   44    0      5.09      0.00
   12   44    0     -3.16      0.00
   11   44    0     -0.31      0.00
   10   44    0     -1.00      0.00
    9   44    0     -2.79      0.00
    8   44    0     -0.95      0.00
    7   44    0     -3.47      0.00
    6   44    0     -2.17      0.00
    5   44    0      0.65      0.00
    3   44    0      6.22      0.00
    2   44    0     -1.58      0.00
    0   44    0      6.13      0.00
    1   44    0      0.56      0.00
    4   44    0     -5.48      0.00
   14   44    0     -0.35      0.00
   15   44    0     -4.05      0.00
   15   45    0     -1.11      0.00
   11   45    0      2.05      0.00
   10   45    0     -2.98      0.00
    8   45    0      1.85      0.00
    7   45    0     -1.87      0.00
    6   45    0      4.92      0.00
    5   45    0     -3.29      0.00
    3   45    0     -1.10      0.00
    2   45    0      5.73      0.00
    1   45    0     -3.11      0.00
    4   45    0      2.61      0.00
    9   45    0      1.81      0.00
   12   45    0     -1.33      0.00
   13   45    0     -3.17      0.00
   14   45    0      0.17      0.00
   12   46    0      0.45      0.00
   11   46    0      1.62      0.00
   10   46    0      0.76      0.00
    9   46    0     -3.18      0.00
    8   46    0     -2.05      0.00
    7   46    0     -4.25      0.00
    6   46    0     -1.04      0.00
    5   46    0      5.56      0.00
    2   46    0     -1.89      0.00
    0   46    0      2.90      0.00
    1   46    0     -1.64      0.00
    3   46    0      4.19      0.00
    4   46    0     -2.26      0.00
   13   46    0      3.52      0.00
   14   46    0      1.36      0.00
   15   46    0     -4.57      0.00
   11   47    0      1.16      0.00
   10   47    0     -5.09      0.00
    9   47    0      0.29      0.00
    8   47    0      0.22      0.00
    7   47    0      2.86      0.00
    6   47    0      3.56      0.00
    2   47    0      1.88      0.00
    1   47    0     -2.20      0.00
    3   47    0     -1.17      0.00
    4   47    0      3.84      0.00
    5   47    0     -0.34      0.00
   12   47    0     -3.80      0.00
   13   47    0     -1.34      0.00
   14   47    0      1.50      0.00
   15   47    0      2.40      0.00
   11   48    0      0.54      0.00
   10   48    0      5.09      0.00
    9   48    0     -1.07      0.00
    8   48    0      0.14      0.00
    7   48    0     -2.38      0.00
    6   48    0      0.79      0.00
    5   48    0      1.48      0.00
    3   48    0      2.26      0.00
    1   48    0     -2.47      0.00
    0   48    0      5.24      0.00
    2   48    0     -0.40      0.00
    4   48    0     -2.32      0.00
   12   48    0      2.07      0.00
   13   48    0     -0.20      0.00
   14   48    0     -0.42      0.00
   13   49    0     -1.03      0.00
   11   49    0     -0.30      0.00
   10   49    0     -3.56      0.00
    9   49    0     -0.16      0.00
    8   49    0     -3.70      0.00
    7   49    0      2.92      0.00
    6   49    0      2.88      0.00
    5   49    0      2.90      0.00
    1   49    0      0.27      0.00
    2   49    0     -0.54      0.00
    3   49    0     -0.31      0.00
    4   49    0     -0.17      0.00
   12   49    0     -0.31      0.00
   14   49    0      3.52      0.00
   14   50    0     -0.69      0.00
   11   50    0     -3.38      0.00
    9   50    0      0.72      0.00
    8   50    0      4.39      0.00
    7   50    0     -1.60      0.00
    6   50    0      1.32      0.00
    0   50    0      5.01      0.00
    1   50    0     -2.97      0.00
    2   50    0     -1.00      0.00
    3   50    0      0.00      0.00
    4   50    0     -1.44      0.00
    5   50    0      0.45      0.00
   10   50    0      3.05      0.00
   12   50    0      2.48      0.00
   13   50    0     -1.88      0.00
   14   51    0      3.70      0.00
   11   51    0     -0.32      0.00
   10   51    0     -2.72      0.00
    9   51    0     -2.64      0.00
    8   51    0     -2.33      0.00
    7   51    0      1.87      0.00
    6   51    0      0.34      0.00
    5   51    0      0.34      0.00
    4   51    0     -2.52      0.00
    1   51    0      1.03      0.00
    2   51    0     -1.34      0.00
    3   51    0     -0.20      0.00
   12   51    0      3.83      0.00
   13   51    0     -3.10      0.00
   11   52    0     -2.09      0.00
   10   52    0      1.58      0.00
    8   52    0      3.62      0.00
    7   52    0      1.38      0.00
    6   52    0      2.62      0.00
    5   52    0     -0.83      0.00
    4   52    0     -1.80      0.00
    0   52    0      3.04      0.00
    1   52    0     -2.31      0.00
    2   52    0     -2.05      0.00
    3   52    0     -0.07      0.00
    9   52    0     -2.20      0.00
   12   52    0      1.43      0.00
   13   52    0     -2.53      0.00
   12   53    0      0.37      0.00
   11   53    0     -2.04      0.00
   10   53    0     -0.03      0.00
    9   53    0     -1.31      0.00
    8   53    0     -1.05      0.00
    7   53    0     -0.83      0.00
    6   53    0     -0.06      0.00
    5   53    0     -1.64      0.00
    4   53    0     -3.75      0.00
    2   53    0      0.42      0.00
    1   53    0     -0.10      0.00
    3   53    0     -1.88      0.00
   13   53    0     -3.50      0.00
   10   54    0      2.66      0.00
    9   54    0     -1.04      0.00
    8   54    0      2.61      0.00
    7   54    0      0.66      0.00
    6   54    0     -0.56      0.00
    5   54    0     -3.66      0.00
    4   54    0     -2.36      0.00
    3   54    0      0.18      0.00
    2   54    0     -1.55      0.00
    1   54    0      0.94      0.00
    0   54    0      3.39      0.00
   11   54    0     -0.38      0.00
   12   54    0      1.10      0.00
   13   54    0     -1.91      0.00
   13   55    0     -2.31      0.00
   11   55    0     -0.19      0.00
    9   55    0      0.33      0.00
    8   55    0     -1.23      0.00
    7   55    0     -2.95      0.00
    6   55    0     -2.05      0.00
    5   55    0     -0.11      0.00
    4   55    0     -3.27      0.00
    3   55    0     -1.75      0.00
    2   55    0      3.63      0.00
    1   55    0     -1.28      0.00
   10   55    0     -0.25      0.00
   12   55    0     -0.08      0.00
   11   56    0      1.36      0.00
   10   56    0      2.39      0.00
    9   56    0     -2.73      0.00
    8   56    0      1.11      0.00
    7   56    0     -0.16      0.00
    6   56    0     -2.80      0.00
    5   56    0     -2.50      0.00
    4   56    0      1.81      0.00
    3   56    0      1.43      0.00
    2   56    0     -1.83      0.00
    1   56    0      1.20      0.00
    0   56    0     -0.70      0.00
   12   56    0      0.05      0.00
   11   57    0      1.23      0.00
   10   57    0     -1.16      0.00
    9   57    0     -0.74      0.00
    8   57    0     -3.16      0.00
    7   57    0     -0.15      0.00
    6   57    0     -2.56      0.00
    5   57    0      0.60      0.00
    4   57    0     -2.06      0.00
    2   57    0      4.10      0.00
    1   57    0     -2.79      0.00
    3   57    0     -0.24      0.00
   12   57    0      1.28      0.00
   12   58    0     -0.40      0.00
   11   58    0      1.96      0.00
   10   58    0      2.00      0.00
    9   58    0     -3.48      0.00
    8   58    0     -1.88      0.00
    7   58    0      0.04      0.00
    6   58    0      1.79      0.00
    5   58    0     -1.06      0.00
    4   58    0      0.09      0.00
    0   58    0     -3.95      0.00
    1   58    0      2.50      0.00
    2   58    0     -0.57      0.00
    3   58    0      0.89      0.00
   11   59    0      0.04      0.00
   10   59    0     -2.08      0.00
    9   59    0      0.19      0.00
    8   59    0     -2.74      0.00
    7   59    0     -0.17      0.00
    6   59    0     -0.31      0.00
    5   59    0      2.23      0.00
    1   59    0     -1.44      0.00
    2   59    0      2.81      0.00
    3   59    0     -3.50      0.00
    4   59    0     -1.03      0.00
   11   60    0      1.39      0.00
   10   60    0     -0.03      0.00
    9   60    0     -1.14      0.00
    8   60    0      0.20      0.00
    7   60    0     -1.23      0.00
    6   60    0      2.73      0.00
    5   60    0     -1.78      0.00
    2   60    0     -0.18      0.00
    1   60    0      4.54      0.00
    0   60    0      0.04      0.00
    3   60    0     -0.57      0.00
    4   60    0     -2.02      0.00
   11   61    0      1.69      0.00
   10   61    0     -3.04      0.00
    9   61    0     -1.38      0.00
    8   61    0     -0.68      0.00
    7   61    0     -1.35      0.00
    6   61    0     -0.81      0.00
    2   61    0      3.03      0.00
    1   61    0     -1.25      0.00
    3   61    0     -3.64      0.00
    4   61    0      1.29      0.00
    5   61    0     -0.66      0.00
   10   62    0     -1.64      0.00
    9   62    0     -2.35      0.00
    8   62    0      0.85      0.00
    7   62    0     -0.82      0.00
    6   62    0      3.66      0.00
    5   62    0     -2.08      0.00
    1   62    0      1.44      0.00
    0   62    0     -0.69      0.00
    2   62    0      1.26      0.00
    3   62    0      1.09      0.00
    4   62    0     -0.16      0.00
   10   63    0     -2.84      0.00
    9   63    0     -2.50      0.00
    8   63    0     -0.95      0.00
    7   63    0     -0.99      0.00
    6   63    0     -0.92      0.00
    5   63    0     -3.50      0.00
    3   63    0     -0.48      0.00
    2   63    0      4.75      0.00
    1   63    0     -1.18      0.00
    4   63    0      0.49      0.00
    9   64    0     -1.90      0.00
    8   64    0     -0.04      0.00
    7   64    0     -0.67      0.00
    6   64    0      4.34      0.00
    5   64    0     -0.71      0.00
    3   64    0     -0.99      0.00
    2   64    0      2.55      0.00
    1   64    0      0.78      0.00
    0   64    0     -1.80      0.00
    4   64    0     -0.12      0.00
    9   65    0     -1.63      0.00
    8   65    0      0.31      0.00
    7   65    0      0.59      0.00
    6   65    0     -1.80      0.00
    5   65    0     -1.70      0.00
    4   65    0     -1.23      0.00
    3   65    0      0.64      0.00
    2   65    0      3.11      0.00
    1   65    0      0.25      0.00
    8   66    0     -0.26      0.00
    7   66    0      0.50      0.00
    6   66    0      0.00      0.00
    5   66    0     -0.90      0.00
    4   66    0      2.02      0.00
    3   66    0     -1.81      0.00
    2   66    0      0.05      0.00
    1   66    0      1.95      0.00
    0   66    0     -1.61      0.00
    8   67    0     -0.11      0.00
    7   67    0      1.88      0.00
    6   67    0     -1.08      0.00
    5   67    0     -1.60      0.00
    4   67    0     -2.29      0.00
    3   67    0      3.23      0.00
    2   67    0      0.66      0.00
    1   67    0     -1.95      0.00
    7   68    0      0.58      0.00
    6   68    0     -1.55      0.00
    5   68    0      0.36      0.00
    4   68    0      3.00      0.00
    3   68    0      0.54      0.00
    2   68    0      0.66      0.00
    1   68    0      0.86      0.00
    0   68    0     -7.90      0.00
    6   69    0      1.01      0.00
    5   69    0     -0.22      0.00
    4   69    0     -1.29      0.00
    3   69    0      1.54      0.00
    2   69    0      0.36      0.00
    1   69    0     -0.91      0.00
    5   70    0      1.03      0.00
    4   70    0      1.73      0.00
    3   70    0     -0.57      0.00
    2   70    0      0.08      0.00
    1   70    0      1.43      0.00
    0   70    0     -3.86      0.00
    4   71    0      0.59      0.00
    3   71    0     -1.32      0.00
    2   71    0      0.17      0.00
    1   71    0     -1.33      0.00
    3   72    0     -1.16      0.00
    2   72    0     -0.02      0.00
    1   72    0      0.86      0.00
    0   72    0      3.38      0.00
    1   73    0     -3.15      0.00
   -1   73    1     -2.77      0.00
    0   73    1     -0.17      0.00
    1   73    1      2.63      0.00
   -3   72    1     -1.49      0.00
   -2   72    1     -2.36      0.00
   -1   72    1      2.09      0.00
    0   72    1      0.71      0.00
    1   72    1      3.90      0.00
    2   72    1      1.56      0.00
    3   72    1      2.33      0.00
   -4   71    1      0.60      0.00
   -3   71    1     -1.70      0.00
   -2   71    1     -1.46      0.00
   -1   71    1     -0.37      0.00
    0   71    1      0.74      0.00
    1   71    1      2.19      0.00
    2   71    1     -0.88      0.00
    3   71    1      3.13      0.00
    4   71    1     -1.91      0.00
   -5   70    1     -1.06      0.00
   -4   70    1      1.03      0.00
   -3   70    1     -1.91      0.00
   -2   70    1     -1.51      0.00
   -1   70    1      3.22      0.00
    0   70    1      2.65      0.00
    1   70    1      0.55      0.00
    2   70    1     -0.25      0.00
    3   70    1      3.56      0.00
    4   70    1     -0.56      0.00
    5   70    1      0.16      0.00
   -5   69    1     -2.05      0.00
   -4   69    1     -1.48      0.00
   -3   69    1      2.02      0.00
   -2   69    1      0.76      0.00
   -1   69    1      3.69      0.00
    0   69    1      2.64      0.00
    1   69    1      0.70      0.00
    2   69    1     -1.77      0.00
    3   69    1     -0.84      0.00
    4   69    1     -2.09      0.00
   -7   68    1     -1.52      0.00
   -6   68    1     -0.26      0.00
   -5   68    1     -2.28      0.00
   -4   68    1      1.77      0.00
   -3   68    1     -1.94      0.00
   -2   68    1      1.37      0.00
   -1   68    1      1.27      0.00
    0   68    1      4.04      0.00
    1   68    1     -0.89      0.00
    2   68    1      1.73      0.00
    3   68    1      2.78      0.00
    4   68    1     -0.05      0.00
    5   68    1     -0.38      0.00
    6   68    1      0.69      0.00
    7   68    1     -1.29      0.00
   -8   67    1      2.65      0.00
   -7   67    1     -1.79      0.00
   -6   67    1      0.92      0.00
   -5   67    1      1.02      0.00
   -4   67    1     -3.26      0.00
   -3   67    1      2.41      0.00
   -2   67    1     -0.46      0.00
   -1   67    1      5.60      0.00
    0   67    1      1.31      0.00
    1   67    1     -2.25      0.00
    2   67    1      2.30      0.00
    3   67    1     -1.85      0.00
    4   67    1     -2.14      0.00
    5   67    1      1.93      0.00
    6   67    1      0.65      0.00
    7   67    1     -0.12      0.00
   -8   66    1      1.66      0.00
   -7   66    1     -3.64      0.00
   -6   66    1     -1.23      0.00
   -5   66    1     -3.40      0.00
   -4   66    1      3.64      0.00
   -3   66    1     -0.51      0.00
   -2   66    1      1.48      0.00
   -1   66    1     -0.58      0.00
    0   66    1      5.49      0.00
    1   66    1     -2.84      0.00
    2   66    1     -0.44      0.00
    3   66    1      2.22      0.00
    4   66    1      1.76      0.00
    5   66    1     -0.74      0.00
    6   66    1      0.19      0.00
    7   66    1     -1.85      0.00
    8   66    1      2.71      0.00
   -9   65    1     -0.66      0.00
   -8   65    1     -0.70      0.00
   -7   65    1     -2.54      0.00
   -6   65    1      1.48      0.00
   -5   65    1      3.90      0.00
   -4   65    1     -3.27      0.00
   -3   65    1      4.37      0.00
   -2   65    1     -1.79      0.00
   -1   65    1      2.40      0.00
    0   65    1     -1.34      0.00
    2   65    1      4.42      0.00
    4   65    1     -0.58      0.00
    6   65    1      0.60      0.00
    7   65    1     -1.30      0.00
   -9   64    1      2.34      0.00
   -8   64    1      1.20      0.00
   -7   64    1     -4.23      0.00
   -6   64    1     -0.90      0.00
   -5   64    1     -1.77      0.00
   -4   64    1      2.33      0.00
   -3   64    1      0.72      0.00
   -2   64    1      2.42      0.00
   -1   64    1     -0.55      0.00
    0   64    1      1.44      0.00
    1   64    1     -3.52      0.00
    2   64    1     -2.20      0.00
    3   64    1      1.77      0.00
    6   64    1      0.37      0.00
    7   64    1     -1.19      0.00
    8   64    1      2.95      0.00
   -9   63    1     -1.36      0.00
   -8   63    1     -1.50      0.00
   -7   63    1     -2.51      0.00
   -6   63    1      1.10      0.00
   -5   63    1      2.90      0.00
   -4   63    1     -2.20      0.00
   -3   63    1      4.75      0.00
   -1   63    1      1.95      0.00
    0   63    1     -1.84      0.00
    1   63    1     -3.72      0.00
    2   63    1      1.03      0.00
    5   63    1     -1.76      0.00
    6   63    1      0.24      0.00
    7   63    1     -1.09      0.00
    9   63    1      2.04      0.00
   10   63    1     -0.84      0.00
   -8   62    1     -1.60      0.00
   -7   62    1     -0.78      0.00
   -6   62    1      0.81      0.00
   -5   62    1      0.49      0.00
   -3   62    1      0.18      0.00
   -2   62    1      1.50      0.00
   -1   62    1     -1.57      0.00
    0   62    1     -2.15      0.00
    1   62    1      1.04      0.00
    2   62    1      0.08      0.00
    5   62    1      2.52      0.00
    6   62    1      0.51      0.00
    7   62    1      1.11      0.00
    8   62    1      0.21      0.00
    9   62    1     -0.68      0.00
   10   62    1     -0.86      0.00
   -8   61    1     -0.24      0.00
   -6   61    1      3.70      0.00
   -3   61    1      0.68      0.00
   -2   61    1     -1.36      0.00
    0   61    1     -2.02      0.00
    1   61    1     -3.59      0.00
    5   61    1     -2.93      0.00
    6   61    1     -2.74      0.00
    7   61    1      1.52      0.00
    8   61    1     -2.74      0.00
    9   61    1      1.27      0.00
   -5   60    1      1.83      0.00
   -1   60    1     -0.82      0.00
    0   60    1      0.54      0.00
    2   60    1     -0.20      0.00
    4   60    1     -0.79      0.00
    5   60    1      0.13      0.00
    6   60    1     -2.09      0.00
    7   60    1      3.69      0.00
    8   60    1      1.38      0.00
    9   60    1     -0.33      0.00
   10   60    1     -0.78      0.00
   11   60    1     -3.48      0.00
   -8   59    1     -1.35      0.00
   -7   59    1     -0.01      0.00
   -6   59    1      3.51      0.00
   -2   59    1     -0.55      0.00
    0   59    1      0.47      0.00
    4   59    1      0.35      0.00
    5   59    1     -0.62      0.00
    6   59    1     -2.92      0.00
    7   59    1      2.44      0.00
    8   59    1     -1.63      0.00
    9   59    1      0.03      0.00
   10   59    1     -5.11      0.00
   -9   58    1      1.49      0.00
   -8   58    1     -1.47      0.00
   -7   58    1      3.34      0.00
   -5   58    1      0.95      0.00
   -3   58    1      0.39      0.00
   -1   58    1     -2.46      0.00
    0   58    1      0.65      0.00
    2   58    1      1.34      0.00
    4   58    1     -2.19      0.00
    5   58    1      0.03      0.00
    6   58    1     -0.54      0.00
    7   58    1      3.00      0.00
    8   58    1     -0.19      0.00
    9   58    1     -0.13      0.00
   10   58    1     -0.98      0.00
   11   58    1     -3.43      0.00
   12   58    1      0.30      0.00
   -9   57    1     -0.18      0.00
   -8   57    1     -1.92      0.00
   -7   57    1      0.41      0.00
   -6   57    1      0.88      0.00
   -5   57    1      0.40      0.00
   -4   57    1     -1.22      0.00
    0   57    1      2.93      0.00
    1   57    1     -2.25      0.00
    2   57    1     -1.70      0.00
    3   57    1     -0.84      0.00
    4   57    1      1.07      0.00
    5   57    1      0.11      0.00
    6   57    1      0.30      0.00
    7   57    1      1.27      0.00
    8   57    1     -0.85      0.00
    9   57    1     -1.13      0.00
   12   57    1     -1.97      0.00
   -7   56    1      2.10      0.00
   -6   56    1     -1.12      0.00
   -3   56    1      1.74      0.00
   -2   56    1     -1.06      0.00
   -1   56    1     -4.50      0.00
    0   56    1      1.29      0.00
    1   56    1     -1.11      0.00
    2   56    1      1.54      0.00
    3   56    1      3.41      0.00
    4   56    1     -1.09      0.00
    5   56    1     -0.25      0.00
    6   56    1      0.43      0.00
    7   56    1      1.94      0.00
    8   56    1     -2.88      0.00
    9   56    1     -3.12      0.00
   10   56    1     -0.71      0.00
   11   56    1     -0.38      0.00
   12   56    1      1.81      0.00
   -8   55    1     -2.88      0.00
   -7   55    1      0.74      0.00
   -5   55    1      2.62      0.00
   -4   55    1     -4.12      0.00
   -3   55    1      0.15      0.00
   -1   55    1     -1.00      0.00
    0   55    1      2.76      0.00
    1   55    1      1.84      0.00
    2   55    1     -0.72      0.00
    3   55    1      0.67      0.00
    4   55    1      1.32      0.00
    5   55    1     -0.29      0.00
    6   55    1     -0.96      0.00
    7   55    1     -2.52      0.00
    8   55    1     -0.28      0.00
    9   55    1     -1.25      0.00
   11   55    1      3.94      0.00
   12   55    1      0.05      0.00
   -8   54    1      2.18      0.00
   -7   54    1     -1.26      0.00
   -5   54    1     -1.45      0.00
   -4   54    1      1.82      0.00
   -3   54    1      1.52      0.00
   -2   54    1     -0.86      0.00
   -1   54    1     -2.83      0.00
    0   54    1      1.11      0.00
    1   54    1     -3.14      0.00
    2   54    1      0.81      0.00
    3   54    1      1.13      0.00
    4   54    1     -1.07      0.00
    5   54    1     -1.01      0.00
    6   54    1     -0.29      0.00
    7   54    1      0.91      0.00
    8   54    1     -0.43      0.00
    9   54    1     -1.41      0.00
   10   54    1      0.74      0.00
   -7   53    1     -2.25      0.00
   -6   53    1     -1.04      0.00
   -4   53    1     -1.20      0.00
   -3   53    1      1.05      0.00
   -2   53    1      1.70      0.00
   -1   53    1     -4.05      0.00
    0   53    1      1.40      0.00
    4   53    1     -1.08      0.00
    5   53    1      0.68      0.00
    6   53    1     -0.33      0.00
    7   53    1     -3.61      0.00
    8   53    1     -1.00      0.00
    9   53    1      1.56      0.00
   10   53    1     -3.74      0.00
   11   53    1      2.81      0.00
   -7   52    1      1.59      0.00
   -6   52    1      2.79      0.00
   -5   52    1     -3.46      0.00
   -4   52    1     -0.55      0.00
   -3   52    1      1.69      0.00
   -2   52    1      1.44      0.00
   -1   52    1     -2.70      0.00
    1   52    1     -3.79      0.00
    5   52    1     -1.67      0.00
    6   52    1     -0.59      0.00
    7   52    1      1.61      0.00
    8   52    1      0.79      0.00
    9   52    1     -1.40      0.00
   10   52    1      3.34      0.00
   11   52    1     -1.94      0.00
   -7   51    1     -4.75      0.00
   -6   51    1     -1.84      0.00
   -5   51    1      4.72      0.00
   -4   51    1     -2.70      0.00
   -3   51    1      0.10      0.00
   -2   51    1      1.51      0.00
   -1   51    1     -3.22      0.00
    0   51    1      0.17      0.00
    2   51    1     -3.25      0.00
    5   51    1     -1.04      0.00
    6   51    1      1.28      0.00
    7   51    1     -2.27      0.00
    8   51    1     -1.32      0.00
    9   51    1      0.90      0.00
   10   51    1     -2.27      0.00
   13   51    1      2.13      0.00
   14   51    1     -2.08      0.00
   -7   50    1      3.83      0.00
   -6   50    1      4.28      0.00
   -5   50    1     -0.19      0.00
   -4   50    1     -0.09      0.00
   -3   50    1     -0.93      0.00
   -2   50    1     -0.56      0.00
    3   50    1     -2.53      0.00
    4   50    1     -0.95      0.00
    5   50    1      0.10      0.00
    6   50    1     -4.74      0.00
    7   50    1      0.89      0.00
    8   50    1      2.80      0.00
    9   50    1     -2.48      0.00
   10   50    1      2.54      0.00
   11   50    1     -0.35      0.00
   12   50    1      2.20      0.00
   14   50    1      1.04      0.00
   -6   49    1     -4.82      0.00
   -5   49    1      2.22      0.00
   -4   49    1     -3.60      0.00
   -3   49    1     -0.25      0.00
   -2   49    1     -2.58      0.00
   -1   49    1     -4.64      0.00
    0   49    1      1.57      0.00
    1   49    1      0.37      0.00
    4   49    1      3.08      0.00
    5   49    1     -3.14      0.00
    6   49    1      5.53      0.00
    7   49    1     -4.79      0.00
    8   49    1     -0.51      0.00
   10   49    1     -2.07      0.00
   11   49    1      4.18      0.00
   -6   48    1      4.17      0.00
   -5   48    1     -0.64      0.00
   -4   48    1      0.33      0.00
   -3   48    1      1.63      0.00
   -2   48    1     -1.90      0.00
    4   48    1     -2.99      0.00
    5   48    1     -0.35      0.00
    6   48    1     -6.50      0.00
    7   48    1      0.53      0.00
    8   48    1      3.12      0.00
    9   48    1     -0.56      0.00
   -6   47    1     -7.23      0.00
   -5   47    1      0.74      0.00
   -4   47    1     -3.07      0.00
   -3   47    1      2.60      0.00
   -2   47    1      0.27      0.00
   -1   47    1     -5.77      0.00
    0   47    1      3.15      0.00
    1   47    1     -0.16      0.00
    2   47    1     -2.59      0.00
    3   47    1     -1.56      0.00
    4   47    1      3.94      0.00
    6   47    1      9.47      0.00
    7   47    1     -1.71      0.00
    8   47    1      2.95      0.00
    9   47    1     -1.66      0.00
   11   47    1     -0.91      0.00
   12   47    1     -0.99      0.00
   -6   46    1      3.37      0.00
   -5   46    1     -2.30      0.00
   -4   46    1      0.87      0.00
   -3   46    1      3.22      0.00
    3   46    1      1.56      0.00
    4   46    1     -1.65      0.00
    5   46    1      0.69      0.00
    6   46    1     -5.51      0.00
    7   46    1     -1.16      0.00
    8   46    1      1.07      0.00
   10   46    1      2.70      0.00
   11   46    1      2.71      0.00
   13   46    1     -1.34      0.00
   -5   45    1      1.39      0.00
   -4   45    1     -1.99      0.00
   -3   45    1     -0.30      0.00
   -1   45    1     -5.20      0.00
    0   45    1      2.51      0.00
    1   45    1      0.21      0.00
    3   45    1      0.95      0.00
    4   45    1      2.79      0.00
    5   45    1     -4.72      0.00
    6   45    1      6.10      0.00
    7   45    1      1.71      0.00
    8   45    1      4.24      0.00
    9   45    1      0.30      0.00
   10   45    1      1.60      0.00
   12   45    1      1.06      0.00
   14   45    1      5.13      0.00
   -5   44    1     -2.15      0.00
   -4   44    1      2.89      0.00
   -3   44    1      1.16      0.00
    3   44    1      1.16      0.00
    5   44    1      3.00      0.00
    6   44    1     -2.29      0.00
    7   44    1     -3.89      0.00
    8   44    1      0.84      0.00
   10   44    1      0.34      0.00
   11   44    1      0.58      0.00
   12   44    1      3.65      0.00
   -5   43    1      1.66      0.00
   -4   43    1      1.27      0.00
   -3   43    1     -4.36      0.00
   -2   43    1      2.48      0.00
   -1   43    1     -5.49      0.00
    1   43    1      2.97      0.00
    2   43    1     -3.30      0.00
    4   43    1     -0.95      0.00
    5   43    1     -2.03      0.00
    6   43    1      2.28      0.00
    7   43    1      1.97      0.00
    8   43    1     -0.41      0.00
    9   43    1      5.20      0.00
   -5   42    1     -4.17      0.00
   -4   42    1      1.27      0.00
   -3   42    1      2.07      0.00
   -1   42    1     -0.45      0.00
    0   42    1      6.02      0.00
    1   42    1     -5.29      0.00
    2   42    1      5.56      0.00
    4   42    1      0.41      0.00
    5   42    1      0.05      0.00
    6   42    1      2.03      0.00
    7   42    1     -0.98      0.00
    8   42    1      1.87      0.00
    9   42    1     -1.17      0.00
   10   42    1      0.19      0.00
   11   42    1     -1.57      0.00
   12   42    1      0.97      0.00
   -4   41    1      0.03      0.00
   -2   41    1      4.06      0.00
    0   41    1     -1.49      0.00
    3   41    1      4.09      0.00
    4   41    1     -1.53      0.00
    5   41    1     -2.78      0.00
    6   41    1      0.42      0.00
    7   41    1      5.15      0.00
   11   41    1      1.60      0.00
   14   41    1      1.83      0.00
   -4   40    1     -4.19      0.00
   -2   40    1     -2.89      0.00
   -1   40    1      0.20      0.00
    2   40    1      6.68      0.00
    3   40    1     -0.60      0.00
    4   40    1     -2.16      0.00
    5   40    1      1.96      0.00
    6   40    1      1.77      0.00
    8   40    1      3.81      0.00
    9   40    1      2.70      0.00
   10   40    1     -1.98      0.00
   -4   39    1     -0.44      0.00
   -3   39    1     -2.64      0.00
   -1   39    1      2.74      0.00
    0   39    1     -2.55      0.00
    3   39    1      4.32      0.00
    4   39    1     -2.33      0.00
    5   39    1     -3.71      0.00
    6   39    1      4.97      0.00
    7   39    1      1.68      0.00
    9   39    1      5.05      0.00
   10   39    1     -1.74      0.00
   11   39    1      1.63      0.00
   -3   38    1      1.97      0.00
   -1   38    1     -0.98      0.00
    0   38    1      5.90      0.00
    1   38    1     -1.42      0.00
    3   38    1      0.46      0.00
    5   38    1      2.06      0.00
    6   38    1      2.09      0.00
    7   38    1     -1.22      0.00
    8   38    1      1.19      0.00
    9   38    1      3.12      0.00
   10   38    1     -3.93      0.00
   12   38    1      0.98      0.00
   15   38    1     -5.45      0.00
   -4   37    1     -1.58      0.00
    0   37    1     -1.32      0.00
    1   37    1      5.48      0.00
    5   37    1     -2.73      0.00
    6   37    1      6.90      0.00
    7   37    1     -2.08      0.00
    8   37    1     -2.78      0.00
   11   37    1      1.51      0.00
   16   37    1     -4.05      0.00
   -3   36    1      1.76      0.00
   -1   36    1     -3.31      0.00
    0   36    1      5.26      0.00
    1   36    1     -0.46      0.00
    2   36    1      2.75      0.00
    4   36    1     -0.95      0.00
    5   36    1      2.75      0.00
    6   36    1      2.73      0.00
    7   36    1     -1.92      0.00
    8   36    1     -2.17      0.00
    9   36    1      1.37      0.00
   10   36    1     -4.55      0.00
   11   36    1      2.69      0.00
   12   36    1      1.58      0.00
   17   36    1      0.88      0.00
  -11   35    1     -4.85      0.00
  -10   35    1      1.80      0.00
   -8   35    1      0.51      0.00
   -7   35    1      1.61      0.00
   -6   35    1     -4.44      0.00
   -5   35    1      3.98      0.00
   -4   35    1      0.51      0.00
   -3   35    1      0.08      0.00
   -2   35    1      6.18      0.00
    0   35    1      1.51      0.00
    1   35    1      5.39      0.00
    2   35    1     -5.35      0.00
    3   35    1      4.24      0.00
    4   35    1     -0.53      0.00
    5   35    1     -3.51      0.00
    6   35    1      4.92      0.00
    7   35    1     -1.87      0.00
    8   35    1      0.60      0.00
    9   35    1      1.04      0.00
   11   35    1      3.78      0.00
   12   35    1      0.20      0.00
   13   35    1     -1.51      0.00
   16   35    1     -1.81      0.00
   17   35    1      0.81      0.00
  -17   34    1      4.31      0.00
  -13   34    1     -0.12      0.00
  -10   34    1      3.28      0.00
   -8   34    1     -3.97      0.00
   -6   34    1     -3.10      0.00
   -5   34    1      3.50      0.00
   -4   34    1     -0.34      0.00
   -3   34    1     -2.78      0.00
   -2   34    1      1.50      0.00
    1   34    1     -0.20      0.00
    3   34    1      0.66      0.00
    4   34    1     -0.75      0.00
    5   34    1      4.80      0.00
    6   34    1      0.35      0.00
    7   34    1     -4.81      0.00
    8   34    1      0.16      0.00
    9   34    1      4.38      0.00
   10   34    1     -3.10      0.00
   11   34    1      3.98      0.00
   12   34    1      0.49      0.00
   13   34    1      0.13      0.00
   14   34    1     -0.46      0.00
   15   34    1      1.84      0.00
   16   34    1     -0.55      0.00
   17   34    1      1.55      0.00
  -17   33    1      2.13      0.00
  -16   33    1     -4.92      0.00
  -15   33    1     -0.52      0.00
  -13   33    1      1.24      0.00
  -12   33    1      0.57      0.00
  -11   33    1     -3.81      0.00
   -3   33    1     -2.35      0.00
   -2   33    1      7.20      0.00
    1   33    1      3.10      0.00
    2   33    1     -3.18      0.00
    3   33    1      3.66      0.00
    4   33    1     -2.28      0.00
    5   33    1     -4.35      0.00
    6   33    1      3.30      0.00
    7   33    1     -5.18      0.00
    8   33    1     -0.17      0.00
    9   33    1      3.02      0.00
   10   33    1     -0.49      0.00
   11   33    1      6.68      0.00
   12   33    1     -1.66      0.00
   14   33    1     -3.25      0.00
   15   33    1      2.28      0.00
   17   33    1      0.33      0.00
  -17   32    1      3.91      0.00
  -16   32    1     -2.02      0.00
  -12   32    1      0.39      0.00
   -4   32    1     -1.60      0.00
   -3   32    1     -3.19      0.00
   -2   32    1     -2.31      0.00
   -1   32    1     -2.80      0.00
    0   32    1      6.30      0.00
    1   32    1     -2.23      0.00
    2   32    1     -0.80      0.00
    3   32    1      2.54      0.00
    4   32    1     -5.90      0.00
    5   32    1      3.33      0.00
    6   32    1     -1.35      0.00
    7   32    1      0.02      0.00
    8   32    1      4.39      0.00
    9   32    1      3.44      0.00
   10   32    1      0.49      0.00
   11   32    1      6.00      0.00
   14   32    1     -1.61      0.00
   16   32    1      1.49      0.00
  -14   31    1     -2.56      0.00
   -9   31    1     -5.19      0.00
   -7   31    1     -0.42      0.00
   -1   31    1     -0.13      0.00
    0   31    1      4.18      0.00
    1   31    1      2.83      0.00
    2   31    1     -3.83      0.00
    3   31    1      1.26      0.00
    4   31    1      2.14      0.00
    5   31    1     -4.21      0.00
    6   31    1      1.43      0.00
    7   31    1     -4.86      0.00
    8   31    1      4.92      0.00
    9   31    1      1.92      0.00
   10   31    1     -1.00      0.00
   14   31    1      1.53      0.00
   -8   30    1     -0.78      0.00
   -7   30    1      1.53      0.00
   -6   30    1     -5.06      0.00
   -5   30    1      6.77      0.00
   -2   30    1     -2.83      0.00
   -1   30    1     -1.34      0.00
    0   30    1      5.71      0.00
    1   30    1     -4.97      0.00
    2   30    1     -1.21      0.00
    3   30    1      0.81      0.00
    4   30    1     -9.91      0.00
    5   30    1      8.29      0.00
    6   30    1     -1.75      0.00
    7   30    1     -1.40      0.00
    8   30    1      5.13      0.00
    9   30    1      2.19      0.00
   16   30    1      2.44      0.00
   17   30    1     -2.47      0.00
   18   30    1      2.74      0.00
   -9   29    1     -0.19      0.00
   -8   29    1      0.15      0.00
   -7   29    1      0.01      0.00
   -6   29    1     -4.81      0.00
   -5   29    1      4.88      0.00
   -3   29    1     -0.25      0.00
   -2   29    1     10.41      0.00
   -1   29    1      3.85      0.00
    0   29    1      2.54      0.00
    2   29    1     -4.06      0.00
    4   29    1      1.17      0.00
    5   29    1     -5.36      0.00
    6   29    1      7.49      0.00
    7   29    1     -1.52      0.00
    8   29    1      4.76      0.00
   10   29    1     -2.50      0.00
   17   29    1     -1.56      0.00
   18   29    1     -1.15      0.00
   -9   28    1      0.42      0.00
   -8   28    1     -0.32      0.00
   -7   28    1      3.07      0.00
   -6   28    1     -4.57      0.00
   -5   28    1      7.49      0.00
   -2   28    1      0.44      0.00
   -1   28    1     -1.56      0.00
    1   28    1     -9.95      0.00
    2   28    1     -0.45      0.00
    4   28    1     -7.85      0.00
    5   28    1      7.45      0.00
    6   28    1     -1.53      0.00
    7   28    1     -2.76      0.00
   11   28    1     -2.87      0.00
   14   28    1     -0.77      0.00
   16   28    1      1.23      0.00
   17   28    1     -3.37      0.00
   18   28    1      2.58      0.00
   -8   27    1     -0.17      0.00
   -7   27    1      3.98      0.00
   -6   27    1     -5.26      0.00
   -5   27    1      4.73      0.00
   -2   27    1      9.50      0.00
    5   27    1     -4.96      0.00
    6   27    1      7.66      0.00
    7   27    1     -3.57      0.00
    8   27    1      0.90      0.00
    9   27    1     -1.82      0.00
   10   27    1     -2.24      0.00
   11   27    1      0.72      0.00
   15   27    1      1.25      0.00
   16   27    1     -1.17      0.00
   17   27    1     -0.01      0.00
   18   27    1      0.09      0.00
   -8   26    1      1.42      0.00
   -7   26    1      2.24      0.00
   -6   26    1     -3.80      0.00
   -5   26    1      3.05      0.00
   -4   26    1     -0.04      0.00
    0   26    1      1.00      0.00
    4   26    1     -3.55      0.00
    5   26    1      2.23      0.00
    6   26    1      1.33      0.00
    7   26    1     -4.54      0.00
    8   26    1      3.31      0.00
    9   26    1     -7.16      0.00
   15   26    1     -1.12      0.00
   16   26    1     -0.81      0.00
   17   26    1     -1.49      0.00
   18   26    1      0.53      0.00
   -8   25    1     -3.53      0.00
   -7   25    1      3.35      0.00
   -6   25    1     -1.86      0.00
   -5   25    1      4.17      0.00
   -2   25    1      4.58      0.00
   -1   25    1      4.57      0.00
    4   25    1      3.90      0.00
    5   25    1     -4.12      0.00
    6   25    1      3.55      0.00
    7   25    1     -3.31      0.00
    9   25    1     -0.22      0.00
   13   25    1      3.89      0.00
   14   25    1     -1.35      0.00
   15   25    1      2.50      0.00
   16   25    1     -1.12      0.00
   17   25    1      0.46      0.00
   -7   24    1     -0.96      0.00
   -6   24    1     -1.17      0.00
   -5   24    1     -1.46      0.00
   -2   24    1     -0.62      0.00
    0   24    1      0.33      0.00
    3   24    1      3.77      0.00
    4   24    1      2.57      0.00
    5   24    1      1.46      0.00
    6   24    1      5.00      0.00
    7   24    1     -8.06      0.00
    8   24    1      1.48      0.00
    9   24    1     -7.65      0.00
   12   24    1      2.08      0.00
   13   24    1      0.03      0.00
   14   24    1     -2.14      0.00
   15   24    1      1.21      0.00
   16   24    1     -3.18      0.00
   17   24    1      2.02      0.00
   18   24    1     -2.13      0.00
   -7   23    1     -2.63      0.00
   -6   23    1     -0.78      0.00
   -5   23    1      2.06      0.00
    1   23    1      5.13      0.00
    4   23    1     -2.33      0.00
    6   23    1      0.76      0.00
    7   23    1     -0.02      0.00
    8   23    1     -2.70      0.00
   13   23    1      3.98      0.00
   14   23    1     -1.56      0.00
   15   23    1      1.54      0.00
   16   23    1      1.98      0.00
   -7   22    1      3.80      0.00
   -6   22    1     -0.44      0.00
   -5   22    1     -3.60      0.00
   -4   22    1     -3.61      0.00
    3   22    1      7.58      0.00
    5   22    1      2.06      0.00
    7   22    1     -3.18      0.00
   12   22    1      2.58      0.00
   13   22    1     -0.66      0.00
   14   22    1     -2.05      0.00
   15   22    1      1.06      0.00
   16   22    1     -3.88      0.00
   -7   21    1     -2.63      0.00
   -6   21    1      1.52      0.00
   -5   21    1      0.34      0.00
    3   21    1     13.29      0.00
    4   21    1     -3.34      0.00
    5   21    1     -0.05      0.00
    6   21    1     -4.93      0.00
    8   21    1     -1.68      0.00
    9   21    1      4.99      0.00
   11   21    1      3.65      0.00
   12   21    1     -1.10      0.00
   13   21    1     -0.70      0.00
   -7   20    1      6.20      0.00
   -6   20    1     -2.53      0.00
   -5   20    1      3.30      0.00
    5   20    1      2.87      0.00
    6   20    1      2.20      0.00
    7   20    1      0.36      0.00
   10   20    1      9.11      0.00
   11   20    1      1.70      0.00
   12   20    1      3.39      0.00
   13   20    1      0.40      0.00
   14   20    1     -2.12      0.00
   -7   19    1      0.73      0.00
   -6   19    1     -0.81      0.00
   -5   19    1      2.72      0.00
    2   19    1     -8.06      0.00
    4   19    1      2.61      0.00
    5   19    1      1.28      0.00
    7   19    1     -3.88      0.00
    8   19    1     -2.04      0.00
    9   19    1      4.47      0.00
   10   19    1     -4.24      0.00
   11   19    1     -0.11      0.00
   12   19    1     -2.81      0.00
   19   19    1      4.43      0.00
  -11   18    1      0.95      0.00
   -5   18    1      9.75      0.00
   -2   18    1     -4.84      0.00
    1   18    1     12.64      0.00
    3   18    1      5.21      0.00
    4   18    1    -13.89      0.00
    5   18    1      5.54      0.00
    7   18    1      0.77      0.00
   10   18    1      7.37      0.00
   11   18    1     -1.57      0.00
   12   18    1      2.92      0.00
   13   18    1      1.86      0.00
   19   18    1     -0.54      0.00
  -11   17    1     -1.72      0.00
   -5   17    1      6.22      0.00
   -4   17    1      0.00      0.00
   -1   17    1     -1.77      0.00
    1   17    1     11.86      0.00
    3   17    1     10.14      0.00
    4   17    1      8.14      0.00
    5   17    1     -0.54      0.00
    6   17    1      8.40      0.00
   11   17    1     -1.74      0.00
   12   17    1     -3.74      0.00
   19   17    1      6.67      0.00
  -11   16    1      1.55      0.00
  -10   16    1     -2.62      0.00
   -4   16    1      2.96      0.00
   -3   16    1     -3.82      0.00
    1   16    1     11.89      0.00
    3   16    1     10.72      0.00
    4   16    1    -12.63      0.00
    5   16    1      6.71      0.00
    9   16    1     -5.64      0.00
   10   16    1      4.74      0.00
   11   16    1     -5.29      0.00
   19   16    1     -1.99      0.00
  -10   15    1      1.20      0.00
   -4   15    1    -13.58      0.00
    2   15    1    -12.64      0.00
    3   15    1      0.86      0.00
    4   15    1     11.28      0.00
    6   15    1     15.69      0.00
    8   15    1     -1.06      0.00
    9   15    1      5.90      0.00
   10   15    1     -4.58      0.00
   11   15    1     -3.01      0.00
   17   15    1      3.91      0.00
   19   15    1      4.49      0.00
  -10   14    1      4.90      0.00
   -9   14    1      6.69      0.00
    2   14    1    -11.87      0.00
    3   14    1     27.93      0.00
    4   14    1      0.04      0.00
    8   14    1     -0.73      0.00
    9   14    1     -7.72      0.00
   10   14    1      6.75      0.00
   12   14    1      0.43      0.00
   18   14    1      5.79      0.00
   19   14    1     -0.51      0.00
  -10   13    1     -0.08      0.00
   -8   13    1    -12.07      0.00
   -3   13    1      1.00      0.00
   -1   13    1    -22.65      0.00
    1   13    1    -23.65      0.00
    2   13    1    -11.16      0.00
    3   13    1     -0.14      0.00
    4   13    1      9.69      0.00
    5   13    1    -11.56      0.00
    6   13    1      6.87      0.00
    7   13    1      0.62      0.00
    8   13    1      2.84      0.00
    9   13    1      5.64      0.00
   10   13    1      0.85      0.00
   13   13    1      0.00      0.00
   18   13    1     -4.77      0.00
   19   13    1      0.80      0.00
   -9   12    1      3.25      0.00
   -3   12    1    -18.18      0.00
   -1   12    1     -6.80      0.00
    0   12    1      7.69      0.00
    2   12    1      2.29      0.00
    3   12    1     35.86      0.00
    4   12    1      2.20      0.00
    5   12    1     12.52      0.00
    6   12    1     -5.23      0.00
    7   12    1     -3.22      0.00
    8   12    1     -0.75      0.00
    9   12    1     -9.68      0.00
   10   12    1      0.59      0.00
   13   12    1      1.42      0.00
   18   12    1      3.91      0.00
   19   12    1     -0.82      0.00
  -10   11    1      3.53      0.00
   -9   11    1      1.81      0.00
   -8   11    1    -18.07      0.00
   -7   11    1      7.83      0.00
   -1   11    1    -32.64      0.00
    1   11    1    -32.57      0.00
    2   11    1     -8.07      0.00
    3   11    1     19.60      0.00
    4   11    1     -8.85      0.00
    5   11    1    -17.15      0.00
    6   11    1     -0.63      0.00
    7   11    1     -2.26      0.00
    8   11    1      8.63      0.00
    9   11    1      7.81      0.00
   10   11    1      0.94      0.00
   11   11    1      3.94      0.00
   13   11    1      2.44      0.00
   18   11    1     -1.18      0.00
   19   11    1     -1.60      0.00
  -10   10    1     -2.62      0.00
   -9   10    1     -1.48      0.00
   -8   10    1     -2.07      0.00
   -7   10    1      4.81      0.00
   -3   10    1    -12.55      0.00
   -2   10    1     12.84      0.00
   -1   10    1     12.91      0.00
    1   10    1     20.14      0.00
    2   10    1      7.44      0.00
    3   10    1     40.10      0.00
    4   10    1     -4.69      0.00
    5   10    1     15.21      0.00
    6   10    1     -0.51      0.00
    7   10    1      6.60      0.00
    8   10    1     -0.04      0.00
    9   10    1     -2.24      0.00
   10   10    1     -0.05      0.00
   11   10    1     -3.91      0.00
   17   10    1     -6.11      0.00
   18   10    1     -0.37      0.00
   19   10    1      0.88      0.00
  -12    9    1      1.61      0.00
  -10    9    1      2.03      0.00
   -8    9    1    -18.58      0.00
   -7    9    1      6.86      0.00
   -6    9    1     -6.97      0.00
   -3    9    1    -22.69      0.00
   -2    9    1     71.12      0.00
   -1    9    1    -19.77      0.00
    0    9    1     72.79      0.00
    3    9    1     32.68      0.00
    5    9    1     -6.79      0.00
    6    9    1     -3.49      0.00
    7    9    1     -6.39      0.00
    8    9    1      9.71      0.00
    9    9    1      2.89      0.00
   10    9    1      3.33      0.00
   11    9    1      1.79      0.00
   15    9    1      1.88      0.00
   17    9    1      1.72      0.00
   18    9    1     -1.07      0.00
   19    9    1     -2.06      0.00
  -12    8    1      2.31      0.00
  -10    8    1     -2.56      0.00
   -9    8    1     -6.69      0.00
   -7    8    1     10.00      0.00
   -6    8    1     -0.37      0.00
   -2    8    1     11.52      0.00
   -1    8    1     15.94      0.00
    2    8    1     28.77      0.00
    3    8    1     22.15      0.00
    4    8    1    -21.11      0.00
    5    8    1     12.30      0.00
    6    8    1      1.83      0.00
    7    8    1     12.96      0.00
    8    8    1      1.41      0.00
    9    8    1      1.09      0.00
   10    8    1      2.95      0.00
   11    8    1     -5.02      0.00
   13    8    1     -0.79      0.00
   17    8    1     -2.53      0.00
   18    8    1     -2.69      0.00
   19    8    1      1.24      0.00
  -13    7    1     -3.64      0.00
   -9    7    1      4.56      0.00
   -8    7    1    -14.28      0.00
   -7    7    1      9.00      0.00
   -6    7    1      3.64      0.00
   -5    7    1     -2.30      0.00
   -3    7    1    -21.36      0.00
   -2    7    1     84.17      0.00
    0    7    1     80.53      0.00
    1    7    1     33.67      0.00
    2    7    1    -28.02      0.00
    3    7    1     50.66      0.00
    5    7    1      1.77      0.00
    6    7    1     -0.18      0.00
    7    7    1     -8.13      0.00
    8    7    1      8.10      0.00
    9    7    1     -7.61      0.00
   10    7    1      2.52      0.00
   11    7    1     -2.88      0.00
   12    7    1     -5.64      0.00
   17    7    1      0.29      0.00
   18    7    1      1.56      0.00
   19    7    1     -2.35      0.00
  -13    6    1     -3.04      0.00
  -12    6    1      4.11      0.00
   -9    6    1    -11.73      0.00
   -6    6    1      2.23      0.00
   -5    6    1      0.99      0.00
   -4    6    1     -4.65      0.00
   -1    6    1     -8.81      0.00
    0    6    1    -32.85      0.00
    3    6    1    -20.36      0.00
    4    6    1    -22.29      0.00
    5    6    1      6.59      0.00
    6    6    1      4.28      0.00
    7    6    1     13.31      0.00
    8    6    1      4.22      0.00
    9    6    1     -4.03      0.00
   10    6    1      0.44      0.00
   11    6    1     -5.68      0.00
   12    6    1      6.84      0.00
   16    6    1     -1.09      0.00
   17    6    1      1.38      0.00
   18    6    1     -2.89      0.00
   19    6    1     -0.05      0.00
  -13    5    1     -5.29      0.00
  -12    5    1     -5.36      0.00
  -10    5    1     -4.43      0.00
   -8    5    1     -5.02      0.00
   -5    5    1    -11.04      0.00
   -3    5    1    -27.72      0.00
    2    5    1    -45.69      0.00
    3    5    1     59.52      0.00
    4    5    1    -33.52      0.00
    5    5    1      8.95      0.00
    6    5    1     14.04      0.00
    7    5    1    -12.15      0.00
    8    5    1      5.10      0.00
    9    5    1    -10.32      0.00
   10    5    1     -0.95      0.00
   11    5    1     -7.52      0.00
   12    5    1     -0.99      0.00
   13    5    1      0.39      0.00
   16    5    1     -2.19      0.00
   17    5    1     -2.15      0.00
   18    5    1      4.05      0.00
   19    5    1     -2.72      0.00
  -13    4    1      0.84      0.00
  -12    4    1      2.31      0.00
  -11    4    1      4.82      0.00
   -8    4    1     -0.25      0.00
   -6    4    1      0.97      0.00
   -4    4    1     13.33      0.00
   -1    4    1    -48.67      0.00
    3    4    1    -44.33      0.00
    4    4    1      3.87      0.00
    5    4    1     -8.81      0.00
    6    4    1      6.95      0.00
    7    4    1     12.11      0.00
    8    4    1     -1.51      0.00
    9    4    1     -7.39      0.00
   10    4    1      2.65      0.00
   11    4    1     -9.03      0.00
   12    4    1      6.01      0.00
   13    4    1      4.02      0.00
   16    4    1      0.35      0.00
   17    4    1      2.16      0.00
   18    4    1     -0.37      0.00
   19    4    1      0.55      0.00
  -14    3    1     -1.78      0.00
  -13    3    1     -0.23      0.00
  -12    3    1      2.86      0.00
  -10    3    1    -10.13      0.00
   -9    3    1     12.04      0.00
   -8    3    1      0.25      0.00
   -6    3    1      6.00      0.00
   -3    3    1    -16.65      0.00
    2    3    1    -87.96      0.00
    3    3    1     39.59      0.00
    4    3    1    -22.69      0.00
    5    3    1     16.87      0.00
    6    3    1     14.39      0.00
    7    3    1    -15.78      0.00
    8    3    1      3.58      0.00
    9    3    1    -13.39      0.00
   10    3    1      4.45      0.00
   11    3    1      1.79      0.00
   12    3    1     -1.28      0.00
   13    3    1     -1.38      0.00
   16    3    1      1.49      0.00
   17    3    1     -2.64      0.00
   18    3    1      0.45      0.00
   19    3    1     -1.10      0.00
  -14    2    1     -1.57      0.00
  -13    2    1     -1.38      0.00
  -12    2    1      1.96      0.00
   -5    2    1     -6.37      0.00
   -4    2    1     10.53      0.00
   -3    2    1     19.71      0.00
    2    2    1     50.24      0.00
    3    2    1    -42.18      0.00
    4    2    1      9.42      0.00
    5    2    1     -5.77      0.00
    6    2    1      4.03      0.00
    7    2    1      2.44      0.00
    8    2    1     -1.63      0.00
    9    2    1     -8.01      0.00
   10    2    1     -0.19      0.00
   11    2    1     -0.30      0.00
   12    2    1      7.54      0.00
   13    2    1      3.08      0.00
   15    2    1      2.22      0.00
   16    2    1     -0.34      0.00
   18    2    1      1.93      0.00
   19    2    1     -0.08      0.00
  -12    1    1      5.65      0.00
   -6    1    1      9.97      0.00
   -5    1    1    -21.77      0.00
   -2    1    1    -26.00      0.00
    2    1    1    -84.21      0.00
    3    1    1     50.70      0.00
    4    1    1    -24.68      0.00
    5    1    1      5.89      0.00
    6    1    1      9.52      0.00
    7    1    1    -24.59      0.00
    8    1    1      3.59      0.00
    9    1    1     -8.04      0.00
   11    1    1      9.81      0.00
   13    1    1      1.04      0.00
   15    1    1      1.52      0.00
   16    1    1      2.32      0.00
   17    1    1     -0.87      0.00
   18    1    1     -0.72      0.00
   19    1    1      1.33      0.00
  -19    1    1     -0.69      0.00
  -18    1    1      6.06      0.00
  -17    1    1     -3.78      0.00
  -16    1    1      3.37      0.00
  -15    1    1      0.65      0.00
  -14    1    1      4.69      0.00
  -13    1    1      2.44      0.00
  -11    1    1     -2.23      0.00
  -10    1    1    -11.61      0.00
   -9    1    1      9.33      0.00
   -8    1    1      2.31      0.00
   -7    1    1      4.26      0.00
   -4    1    1     56.67      0.00
   -3    1    1    -41.23      0.00
   10    1    1      5.20      0.00
   12    1    1      6.42      0.00
   14    1    1     -1.87      0.00
  -19    2    1     -3.23      0.00
  -18    2    1      0.68      0.00
  -17    2    1     -0.67      0.00
  -16    2    1     -1.78      0.00
  -15    2    1     -0.52      0.00
  -11    2    1      9.47      0.00
  -10    2    1     -0.07      0.00
   -9    2    1     -6.33      0.00
   -8    2    1     -0.53      0.00
   -7    2    1     -0.45      0.00
   -6    2    1      5.53      0.00
   -2    2    1     62.16      0.00
   14    2    1     -0.63      0.00
   17    2    1      2.09      0.00
  -19    3    1     -0.07      0.00
  -18    3    1      3.94      0.00
  -17    3    1     -2.69      0.00
  -16    3    1      0.11      0.00
  -15    3    1     -0.50      0.00
  -11    3    1     -1.52      0.00
   -7    3    1      6.92      0.00
   -5    3    1    -29.53      0.00
   -4    3    1     45.98      0.00
   -2    3    1     30.10      0.00
   14    3    1      1.36      0.00
   15    3    1      2.29      0.00
  -19    4    1     -3.09      0.00
  -18    4    1      1.38      0.00
  -17    4    1     -0.79      0.00
  -16    4    1     -1.72      0.00
  -15    4    1     -0.59      0.00
  -14    4    1     -0.15      0.00
  -10    4    1     -1.24      0.00
   -9    4    1    -11.23      0.00
   -7    4    1      6.47      0.00
   -5    4    1    -12.83      0.00
   -3    4    1     34.66      0.00
   -2    4    1     69.28      0.00
    2    4    1     51.47      0.00
   14    4    1     -0.90      0.00
   15    4    1      3.85      0.00
  -19    5    1     -0.86      0.00
  -18    5    1     -1.64      0.00
  -17    5    1     -3.62      0.00
  -16    5    1     -1.46      0.00
  -15    5    1      0.35      0.00
  -14    5    1     -1.44      0.00
  -11    5    1      0.28      0.00
   -9    5    1      7.63      0.00
   -7    5    1      9.75      0.00
   -6    5    1      3.50      0.00
   -4    5    1     40.95      0.00
   -2    5    1     64.68      0.00
   -1    5    1     -1.87      0.00
    1    5    1     66.08      0.00
   14    5    1     -2.46      0.00
   15    5    1      1.58      0.00
  -19    6    1     -2.41      0.00
  -18    6    1      1.55      0.00
  -17    6    1      0.40      0.00
  -16    6    1      0.26      0.00
  -15    6    1      2.21      0.00
  -14    6    1      1.01      0.00
  -11    6    1      1.29      0.00
  -10    6    1     -4.82      0.00
   -8    6    1      1.03      0.00
   -7    6    1      8.53      0.00
   -3    6    1     19.10      0.00
   -2    6    1     49.92      0.00
    1    6    1    -57.02      0.00
    2    6    1     54.64      0.00
   13    6    1     -1.58      0.00
   14    6    1     -3.05      0.00
   15    6    1      3.57      0.00
  -19    7    1     -2.69      0.00
  -18    7    1     -0.07      0.00
  -17    7    1     -3.79      0.00
  -16    7    1     -2.69      0.00
  -15    7    1     -0.29      0.00
  -14    7    1     -0.78      0.00
  -12    7    1     -1.08      0.00
  -11    7    1     -2.69      0.00
  -10    7    1     -2.18      0.00
   -4    7    1     20.11      0.00
   -1    7    1     -9.66      0.00
    4    7    1    -25.03      0.00
   13    7    1      1.20      0.00
   14    7    1     -2.45      0.00
   15    7    1      2.43      0.00
   16    7    1     -3.56      0.00
  -19    8    1      1.51      0.00
  -18    8    1      2.75      0.00
  -17    8    1      0.04      0.00
  -16    8    1      1.90      0.00
  -15    8    1      0.96      0.00
  -14    8    1      1.31      0.00
  -13    8    1     -2.02      0.00
  -11    8    1     -3.59      0.00
   -8    8    1     -1.70      0.00
   -5    8    1      0.87      0.00
   -4    8    1      2.06      0.00
   -3    8    1     -0.36      0.00
    0    8    1    -23.27      0.00
    1    8    1      5.79      0.00
   12    8    1      2.06      0.00
   14    8    1     -4.55      0.00
   15    8    1      0.92      0.00
   16    8    1     -0.27      0.00
  -19    9    1     -1.88      0.00
  -18    9    1      3.03      0.00
  -17    9    1     -0.59      0.00
  -16    9    1     -3.76      0.00
  -15    9    1      1.24      0.00
  -14    9    1      0.92      0.00
  -13    9    1     -1.44      0.00
  -11    9    1     -0.83      0.00
   -9    9    1      0.79      0.00
   -5    9    1      6.63      0.00
   -4    9    1     -0.91      0.00
    1    9    1    -15.52      0.00
    2    9    1    -23.89      0.00
    4    9    1    -18.93      0.00
   12    9    1     -1.64      0.00
   13    9    1      2.76      0.00
   14    9    1     -2.32      0.00
   16    9    1     -0.77      0.00
  -19   10    1      3.31      0.00
  -18   10    1      2.25      0.00
  -17   10    1     -0.60      0.00
  -16   10    1      1.61      0.00
  -15   10    1     -1.09      0.00
  -14   10    1      0.81      0.00
  -13   10    1     -0.55      0.00
  -12   10    1      3.82      0.00
  -11   10    1     -2.62      0.00
   -6   10    1     -4.20      0.00
   -5   10    1     -9.19      0.00
   -4   10    1     12.46      0.00
    0   10    1     -2.19      0.00
   12   10    1     -0.28      0.00
   13   10    1      0.52      0.00
   14   10    1     -4.51      0.00
   15   10    1      2.44      0.00
   16   10    1      2.58      0.00
  -19   11    1     -0.93      0.00
  -18   11    1      2.94      0.00
  -17   11    1      2.38      0.00
  -16   11    1     -2.75      0.00
  -15   11    1      5.70      0.00
  -14   11    1      0.49      0.00
  -13   11    1      0.41      0.00
  -12   11    1      1.42      0.00
  -11   11    1     -0.03      0.00
   -6   11    1    -12.28      0.00
   -5   11    1     17.43      0.00
   -4   11    1    -15.63      0.00
   -3   11    1    -22.34      0.00
   -2   11    1     18.92      0.00
    0   11    1     43.64      0.00
   12   11    1      4.02      0.00
   14   11    1      0.47      0.00
   15   11    1     -0.79      0.00
   16   11    1      1.16      0.00
   17   11    1      1.98      0.00
  -19   12    1      1.78      0.00
  -18   12    1     -1.16      0.00
  -17   12    1      0.86      0.00
  -16   12    1      0.38      0.00
  -15   12    1     -1.29      0.00
  -14   12    1      1.36      0.00
  -13   12    1     -1.36      0.00
  -12   12    1      3.74      0.00
  -11   12    1      2.46      0.00
  -10   12    1      2.05      0.00
   -8   12    1     -2.28      0.00
   -7   12    1      0.01      0.00
   -6   12    1     -2.83      0.00
   -5   12    1     -9.05      0.00
   -4   12    1     15.98      0.00
   -2   12    1     17.69      0.00
    1   12    1     15.95      0.00
   11   12    1     -1.13      0.00
   12   12    1      1.68      0.00
   14   12    1     -3.40      0.00
   15   12    1      4.00      0.00
   16   12    1      2.40      0.00
   17   12    1     -4.02      0.00
  -19   13    1     -1.26      0.00
  -18   13    1      4.97      0.00
  -17   13    1      1.15      0.00
  -16   13    1     -2.99      0.00
  -15   13    1      6.00      0.00
  -14   13    1     -2.01      0.00
  -13   13    1      0.52      0.00
  -12   13    1      3.97      0.00
  -11   13    1      0.36      0.00
   -9   13    1      4.38      0.00
   -7   13    1     12.91      0.00
   -6   13    1    -14.71      0.00
   -5   13    1     11.36      0.00
   -4   13    1    -23.39      0.00
   -2   13    1     -9.04      0.00
    0   13    1     26.40      0.00
   11   13    1      1.88      0.00
   12   13    1     -0.08      0.00
   14   13    1      3.79      0.00
   15   13    1     -2.04      0.00
   16   13    1      2.26      0.00
   17   13    1      2.78      0.00
  -19   14    1      1.90      0.00
  -18   14    1     -2.79      0.00
  -17   14    1      2.43      0.00
  -16   14    1     -0.32      0.00
  -15   14    1     -0.62      0.00
  -14   14    1      1.24      0.00
  -13   14    1      0.08      0.00
  -12   14    1      0.60      0.00
  -11   14    1      1.01      0.00
   -8   14    1     -1.87      0.00
   -7   14    1      4.15      0.00
   -6   14    1     -3.61      0.00
   -5   14    1     -2.31      0.00
   -4   14    1     17.69      0.00
   -3   14    1    -11.86      0.00
   -2   14    1     -0.62      0.00
   -1   14    1    -10.75      0.00
    0   14    1     18.70      0.00
    1   14    1      8.93      0.00
    5   14    1      4.30      0.00
    6   14    1     -7.96      0.00
    7   14    1     -4.77      0.00
   11   14    1     -6.54      0.00
   13   14    1      1.93      0.00
   14   14    1     -3.64      0.00
   15   14    1      5.02      0.00
   16   14    1      1.55      0.00
   17   14    1     -1.38      0.00
  -19   15    1     -1.57      0.00
  -18   15    1      4.15      0.00
  -17   15    1     -3.65      0.00
  -16   15    1     -1.82      0.00
  -15   15    1      3.95      0.00
  -14   15    1     -2.18      0.00
  -13   15    1     -1.75      0.00
  -12   15    1      0.29      0.00
  -11   15    1      1.70      0.00
   -9   15    1      3.43      0.00
   -8   15    1     -5.08      0.00
   -7   15    1     14.48      0.00
   -6   15    1    -16.87      0.00
   -5   15    1      7.39      0.00
   -3   15    1      7.70      0.00
   -2   15    1     -7.68      0.00
   -1   15    1     12.79      0.00
    0   15    1     18.01      0.00
    1   15    1    -19.86      0.00
    5   15    1     -3.32      0.00
    7   15    1     -1.44      0.00
   12   15    1     -1.10      0.00
   13   15    1     -2.60      0.00
   14   15    1      0.67      0.00
   15   15    1     -3.65      0.00
   16   15    1      0.27      0.00
   18   15    1     -5.08      0.00
  -19   16    1      0.92      0.00
  -18   16    1     -2.89      0.00
  -17   16    1      3.84      0.00
  -16   16    1     -0.26      0.00
  -15   16    1     -0.16      0.00
  -14   16    1      1.10      0.00
  -13   16    1      0.05      0.00
  -12   16    1      0.18      0.00
   -9   16    1      2.68      0.00
   -8   16    1      0.25      0.00
   -7   16    1      8.58      0.00
   -6   16    1     -4.45      0.00
   -5   16    1      7.75      0.00
   -2   16    1      2.77      0.00
   -1   16    1     -0.45      0.00
    0   16    1      5.05      0.00
    2   16    1     -4.69      0.00
    6   16    1     -6.65      0.00
    7   16    1     -1.35      0.00
    8   16    1      3.91      0.00
   12   16    1      1.35      0.00
   13   16    1     -0.56      0.00
   14   16    1     -2.09      0.00
   15   16    1      4.77      0.00
   16   16    1     -1.00      0.00
   17   16    1      0.12      0.00
   18   16    1      3.00      0.00
  -19   17    1     -3.05      0.00
  -18   17    1      1.91      0.00
  -17   17    1     -5.46      0.00
  -16   17    1     -2.36      0.00
  -15   17    1      3.99      0.00
  -14   17    1     -3.11      0.00
  -13   17    1      1.69      0.00
  -12   17    1      0.12      0.00
  -10   17    1      0.34      0.00
   -9   17    1      2.39      0.00
   -8   17    1     -2.46      0.00
   -7   17    1      7.10      0.00
   -6   17    1     -8.37      0.00
   -3   17    1      7.47      0.00
   -2   17    1     -5.20      0.00
    0   17    1      9.63      0.00
    2   17    1     -5.64      0.00
    7   17    1     -0.53      0.00
    8   17    1     -2.42      0.00
    9   17    1      2.10      0.00
   10   17    1     -5.05      0.00
   13   17    1     -4.94      0.00
   14   17    1      0.38      0.00
   15   17    1     -6.37      0.00
   16   17    1      0.70      0.00
   17   17    1      2.31      0.00
   18   17    1     -4.22      0.00
  -19   18    1      1.48      0.00
  -18   18    1     -1.03      0.00
  -17   18    1      1.50      0.00
  -16   18    1      0.09      0.00
  -15   18    1     -1.66      0.00
  -14   18    1      2.01      0.00
  -13   18    1      0.04      0.00
  -12   18    1     -2.30      0.00
  -10   18    1     -0.93      0.00
   -9   18    1      1.14      0.00
   -8   18    1     -1.33      0.00
   -7   18    1      8.23      0.00
   -6   18    1     -4.18      0.00
   -4   18    1     -2.24      0.00
   -3   18    1      3.17      0.00
   -1   18    1      0.47      0.00
    0   18    1      5.48      0.00
    2   18    1      1.05      0.00
    6   18    1     -2.04      0.00
    8   18    1      2.71      0.00
    9   18    1     -0.10      0.00
   14   18    1     -0.39      0.00
   15   18    1      0.71      0.00
   16   18    1     -3.74      0.00
   17   18    1     -0.15      0.00
   18   18    1     -0.02      0.00
  -19   19    1     -0.99      0.00
  -18   19    1      0.18      0.00
  -17   19    1     -1.93      0.00
  -16   19    1     -4.94      0.00
  -15   19    1      5.06      0.00
  -14   19    1     -3.35      0.00
  -13   19    1      4.50      0.00
  -12   19    1      0.51      0.00
  -11   19    1     -2.34      0.00
  -10   19    1      1.51      0.00
   -9   19    1     -4.12      0.00
   -8   19    1     -2.16      0.00
   -4   19    1      5.20      0.00
   -3   19    1     -1.52      0.00
   -2   19    1      3.15      0.00
   -1   19    1    -13.10      0.00
    0   19    1     -1.82      0.00
    1   19    1     18.44      0.00
    3   19    1     16.63      0.00
    6   19    1     -2.83      0.00
   13   19    1     -4.04      0.00
   14   19    1      1.44      0.00
   15   19    1     -5.18      0.00
   16   19    1      5.35      0.00
   17   19    1     -2.65      0.00
   18   19    1     -3.01      0.00
  -19   20    1      1.94      0.00
  -18   20    1      1.09      0.00
  -17   20    1     -1.33      0.00
  -16   20    1      0.66      0.00
  -15   20    1     -2.91      0.00
  -14   20    1      0.63      0.00
  -13   20    1     -3.20      0.00
  -12   20    1     -0.36      0.00
  -11   20    1      0.44      0.00
  -10   20    1      1.79      0.00
   -9   20    1     -1.06      0.00
   -8   20    1      2.22      0.00
   -4   20    1     -2.91      0.00
   -3   20    1     10.27      0.00
   -2   20    1     -6.47      0.00
   -1   20    1     -2.94      0.00
    0   20    1      3.88      0.00
    1   20    1      4.95      0.00
    2   20    1      0.03      0.00
    3   20    1      7.29      0.00
    4   20    1     -4.99      0.00
    8   20    1      4.65      0.00
    9   20    1      1.78      0.00
   15   20    1      0.33      0.00
   16   20    1     -3.72      0.00
   17   20    1      0.17      0.00
   18   20    1     -2.73      0.00
   19   20    1      2.47      0.00
  -19   21    1      1.59      0.00
  -18   21    1     -1.16      0.00
  -17   21    1      1.76      0.00
  -16   21    1     -2.25      0.00
  -15   21    1      4.69      0.00
  -14   21    1     -2.83      0.00
  -13   21    1      2.23      0.00
  -12   21    1      0.97      0.00
  -11   21    1     -6.55      0.00
  -10   21    1      4.44      0.00
   -9   21    1     -5.09      0.00
   -8   21    1     -1.03      0.00
   -4   21    1      2.23      0.00
   -3   21    1     -9.28      0.00
   -2   21    1      8.60      0.00
   -1   21    1     -8.66      0.00
    0   21    1     -9.94      0.00
    1   21    1      6.15      0.00
    2   21    1    -13.53      0.00
    7   21    1     -3.87      0.00
   10   21    1     -4.31      0.00
   14   21    1      1.01      0.00
   15   21    1     -1.09      0.00
   16   21    1      4.65      0.00
   17   21    1     -5.26      0.00
   18   21    1      0.89      0.00
  -18   22    1      1.20      0.00
  -17   22    1     -0.80      0.00
  -16   22    1     -0.49      0.00
  -15   22    1     -4.42      0.00
  -14   22    1      1.91      0.00
  -13   22    1     -3.37      0.00
  -12   22    1      3.27      0.00
  -11   22    1     -0.26      0.00
  -10   22    1      3.19      0.00
   -9   22    1     -5.39      0.00
   -8   22    1      3.68      0.00
   -3   22    1     15.82      0.00
   -2   22    1      2.10      0.00
   -1   22    1     -3.05      0.00
    0   22    1     -4.29      0.00
    1   22    1     -1.79      0.00
    2   22    1     -1.02      0.00
    4   22    1      2.33      0.00
    6   22    1      4.84      0.00
    8   22    1      4.91      0.00
    9   22    1     -5.61      0.00
   10   22    1      6.61      0.00
   11   22    1      1.25      0.00
   17   22    1      3.51      0.00
   18   22    1     -4.37      0.00
  -18   23    1      1.94      0.00
  -17   23    1      0.80      0.00
  -16   23    1     -0.18      0.00
  -15   23    1      3.18      0.00
  -14   23    1      2.08      0.00
  -13   23    1     -1.95      0.00
  -12   23    1      4.45      0.00
  -11   23    1     -9.63      0.00
  -10   23    1      3.72      0.00
   -9   23    1     -3.80      0.00
   -8   23    1     -0.76      0.00
   -4   23    1     -0.48      0.00
   -3   23    1     -8.02      0.00
   -2   23    1      3.05      0.00
   -1   23    1     -8.71      0.00
    0   23    1    -11.01      0.00
    2   23    1    -10.04      0.00
    3   23    1      7.48      0.00
    5   23    1     -3.27      0.00
    9   23    1      0.68      0.00
   10   23    1     -3.93      0.00
   11   23    1      4.46      0.00
   12   23    1     -2.85      0.00
   17   23    1     -2.75      0.00
   18   23    1      0.91      0.00
  -18   24    1      2.07      0.00
  -17   24    1     -2.75      0.00
  -16   24    1     -2.07      0.00
  -15   24    1     -3.37      0.00
  -14   24    1      3.70      0.00
  -13   24    1     -2.17      0.00
  -12   24    1      4.79      0.00
  -11   24    1     -1.41      0.00
  -10   24    1      6.24      0.00
   -9   24    1     -1.13      0.00
   -8   24    1      0.52      0.00
   -4   24    1      0.48      0.00
   -3   24    1     11.91      0.00
   -1   24    1     -2.48      0.00
    1   24    1     -5.26      0.00
    2   24    1     -4.10      0.00
   10   24    1      5.69      0.00
   11   24    1     -3.76      0.00
  -18   25    1      4.70      0.00
  -17   25    1     -2.03      0.00
  -16   25    1      1.37      0.00
  -15   25    1      1.72      0.00
  -14   25    1      3.69      0.00
  -13   25    1     -4.06      0.00
  -12   25    1      4.44      0.00
  -11   25    1     -6.38      0.00
  -10   25    1      4.52      0.00
   -9   25    1     -4.45      0.00
   -4   25    1     -6.37      0.00
   -3   25    1     -7.61      0.00
    0   25    1     -6.99      0.00
    1   25    1     -0.07      0.00
    2   25    1     -7.35      0.00
    3   25    1      6.88      0.00
    8   25    1      0.01      0.00
   10   25    1     -5.38      0.00
   11   25    1      1.72      0.00
   12   25    1     -2.31      0.00
   18   25    1      0.64      0.00
  -18   26    1      2.24      0.00
  -17   26    1     -2.59      0.00
  -16   26    1     -1.01      0.00
  -15   26    1     -3.88      0.00
  -14   26    1      2.82      0.00
  -13   26    1     -3.04      0.00
  -12   26    1      5.61      0.00
  -11   26    1      0.90      0.00
  -10   26    1      1.69      0.00
   -9   26    1      0.05      0.00
   -3   26    1      5.71      0.00
   -2   26    1      1.06      0.00
   -1   26    1     -2.21      0.00
    1   26    1     -9.52      0.00
    2   26    1     -1.33      0.00
    3   26    1     -0.18      0.00
   10   26    1      4.18      0.00
   11   26    1     -3.43      0.00
   12   26    1      0.13      0.00
   13   26    1     -1.82      0.00
   14   26    1     -2.27      0.00
  -18   27    1      5.54      0.00
  -17   27    1      0.19      0.00
  -16   27    1      0.95      0.00
  -15   27    1      1.37      0.00
  -14   27    1     -0.56      0.00
  -13   27    1     -2.47      0.00
  -12   27    1      2.17      0.00
  -11   27    1     -3.44      0.00
  -10   27    1      2.86      0.00
   -9   27    1      0.62      0.00
   -4   27    1     -8.72      0.00
   -3   27    1     -3.38      0.00
   -1   27    1      9.27      0.00
    0   27    1     -0.92      0.00
    1   27    1      2.05      0.00
    2   27    1     -6.32      0.00
    3   27    1      1.80      0.00
    4   27    1      3.34      0.00
   12   27    1     -1.63      0.00
   13   27    1      1.47      0.00
   14   27    1      2.67      0.00
  -18   28    1      2.03      0.00
  -17   28    1     -1.06      0.00
  -16   28    1     -0.72      0.00
  -15   28    1     -3.40      0.00
  -14   28    1      4.16      0.00
  -13   28    1     -0.45      0.00
  -12   28    1      2.82      0.00
  -11   28    1     -1.09      0.00
  -10   28    1     -2.87      0.00
   -4   28    1     -1.53      0.00
   -3   28    1      1.92      0.00
    0   28    1      2.97      0.00
    3   28    1      0.01      0.00
    8   28    1      4.32      0.00
    9   28    1     -2.23      0.00
   10   28    1      2.30      0.00
   12   28    1     -2.50      0.00
   13   28    1      0.92      0.00
   15   28    1     -2.07      0.00
  -18   29    1      4.19      0.00
  -17   29    1      2.89      0.00
  -16   29    1     -2.50      0.00
  -15   29    1      2.16      0.00
  -14   29    1     -1.23      0.00
  -13   29    1      0.09      0.00
  -12   29    1     -0.46      0.00
  -11   29    1      0.58      0.00
  -10   29    1      3.09      0.00
   -4   29    1     -5.71      0.00
    1   29    1      4.28      0.00
    3   29    1     -0.88      0.00
    9   29    1     -1.37      0.00
   11   29    1      1.21      0.00
   12   29    1      0.75      0.00
   13   29    1      1.71      0.00
   14   29    1      3.49      0.00
   15   29    1      1.31      0.00
   16   29    1      1.44      0.00
  -18   30    1      0.07      0.00
  -17   30    1     -0.28      0.00
  -16   30    1     -1.34      0.00
  -15   30    1      3.06      0.00
  -14   30    1      3.23      0.00
  -13   30    1     -1.11      0.00
  -12   30    1      0.59      0.00
  -11   30    1     -0.67      0.00
  -10   30    1     -2.40      0.00
   -9   30    1      1.54      0.00
   -4   30    1     -2.46      0.00
   -3   30    1     -2.19      0.00
   10   30    1      1.28      0.00
   11   30    1      2.01      0.00
   12   30    1     -3.34      0.00
   13   30    1      1.68      0.00
   14   30    1     -0.89      0.00
   15   30    1      3.32      0.00
  -17   31    1      2.59      0.00
  -16   31    1     -2.81      0.00
  -15   31    1      1.05      0.00
  -13   31    1      2.04      0.00
  -12   31    1      1.25      0.00
  -11   31    1     -0.34      0.00
  -10   31    1      1.40      0.00
   -8   31    1      0.38      0.00
   -6   31    1      1.80      0.00
   -5   31    1      4.43      0.00
   -4   31    1     -3.66      0.00
   -3   31    1     -1.13      0.00
   -2   31    1     10.11      0.00
   11   31    1      5.40      0.00
   12   31    1     -0.60      0.00
   13   31    1      1.00      0.00
   15   31    1      2.88      0.00
   16   31    1      0.22      0.00
   17   31    1     -0.62      0.00
  -15   32    1      4.23      0.00
  -14   32    1     -0.53      0.00
  -13   32    1     -0.48      0.00
  -11   32    1     -0.39      0.00
  -10   32    1      0.74      0.00
   -9   32    1      1.04      0.00
   -8   32    1     -0.34      0.00
   -7   32    1      4.21      0.00
   -6   32    1     -4.66      0.00
   -5   32    1      0.56      0.00
   12   32    1     -2.55      0.00
   13   32    1      1.49      0.00
   15   32    1      4.33      0.00
   17   32    1      1.64      0.00
  -14   33    1     -1.78      0.00
  -10   33    1     -0.61      0.00
   -9   33    1     -6.61      0.00
   -8   33    1      4.50      0.00
   -7   33    1      0.18      0.00
   -6   33    1     -0.41      0.00
   -5   33    1      5.22      0.00
   -4   33    1      1.82      0.00
   -1   33    1      0.22      0.00
    0   33    1      4.06      0.00
   13   33    1     -0.59      0.00
   16   33    1      0.06      0.00
  -16   34    1     -3.11      0.00
  -15   34    1      2.90      0.00
  -14   34    1     -1.56      0.00
  -12   34    1      2.25      0.00
  -11   34    1     -2.16      0.00
   -9   34    1      1.51      0.00
   -7   34    1      0.43      0.00
   -1   34    1     -3.77      0.00
    0   34    1      4.82      0.00
    2   34    1      2.36      0.00
  -17   35    1     -0.12      0.00
  -16   35    1     -4.82      0.00
  -15   35    1      1.21      0.00
  -14   35    1     -1.05      0.00
  -13   35    1     -1.06      0.00
  -12   35    1     -1.74      0.00
   -9   35    1     -5.82      0.00
   -1   35    1      1.33      0.00
   10   35    1     -6.39      0.00
   14   35    1     -3.48      0.00
   15   35    1      0.23      0.00
  -17   36    1      2.52      0.00
  -16   36    1      0.21      0.00
  -15   36    1      0.00      0.00
  -14   36    1     -1.45      0.00
  -13   36    1     -1.85      0.00
  -12   36    1      4.15      0.00
  -11   36    1     -0.95      0.00
  -10   36    1      4.53      0.00
   -9   36    1     -1.56      0.00
   -8   36    1     -4.41      0.00
   -7   36    1      1.24      0.00
   -6   36    1     -3.53      0.00
   -5   36    1      4.07      0.00
   -4   36    1     -0.91      0.00
   -2   36    1      0.39      0.00
    3   36    1      0.75      0.00
   13   36    1     -1.89      0.00
   14   36    1      1.32      0.00
   15   36    1     -2.61      0.00
   16   36    1      0.31      0.00
  -17   37    1      0.12      0.00
  -16   37    1     -1.40      0.00
  -15   37    1      1.48      0.00
  -14   37    1     -0.44      0.00
  -13   37    1     -2.84      0.00
  -12   37    1      0.32      0.00
  -11   37    1     -5.58      0.00
  -10   37    1      0.12      0.00
   -9   37    1     -3.45      0.00
   -8   37    1     -0.09      0.00
   -7   37    1      4.34      0.00
   -6   37    1     -9.69      0.00
   -5   37    1      3.58      0.00
   -3   37    1     -0.78      0.00
   -2   37    1      3.11      0.00
   -1   37    1      3.14      0.00
    2   37    1     -3.88      0.00
    3   37    1      4.87      0.00
    4   37    1      0.22      0.00
    9   37    1      2.66      0.00
   10   37    1     -4.48      0.00
   12   37    1      0.39      0.00
   13   37    1     -0.75      0.00
   14   37    1     -1.74      0.00
   15   37    1      0.34      0.00
   17   37    1      0.40      0.00
  -16   38    1      2.14      0.00
  -15   38    1     -3.64      0.00
  -14   38    1      0.61      0.00
  -13   38    1      0.73      0.00
  -12   38    1      3.48      0.00
  -11   38    1     -3.19      0.00
  -10   38    1      3.76      0.00
   -9   38    1     -1.18      0.00
   -8   38    1     -0.58      0.00
   -7   38    1      2.32      0.00
   -6   38    1     -2.28      0.00
   -5   38    1      3.23      0.00
   -4   38    1     -4.17      0.00
   -2   38    1     -3.14      0.00
    2   38    1      3.23      0.00
    4   38    1     -2.36      0.00
   11   38    1     -0.59      0.00
   13   38    1     -0.33      0.00
   14   38    1      1.67      0.00
   16   38    1      0.65      0.00
  -16   39    1      0.46      0.00
  -15   39    1      0.39      0.00
  -14   39    1      3.66      0.00
  -13   39    1     -4.41      0.00
  -12   39    1      1.45      0.00
  -11   39    1     -4.39      0.00
  -10   39    1      1.49      0.00
   -9   39    1     -1.23      0.00
   -8   39    1     -1.91      0.00
   -7   39    1      3.35      0.00
   -6   39    1    -10.14      0.00
   -5   39    1      4.22      0.00
   -2   39    1      2.40      0.00
    1   39    1      3.75      0.00
    2   39    1     -2.70      0.00
    8   39    1     -2.13      0.00
   12   39    1      2.32      0.00
   13   39    1      0.91      0.00
   14   39    1     -1.91      0.00
   15   39    1      3.19      0.00
   16   39    1     -4.11      0.00
  -16   40    1     -0.06      0.00
  -15   40    1     -1.29      0.00
  -14   40    1      2.62      0.00
  -13   40    1      2.30      0.00
  -12   40    1      2.91      0.00
  -11   40    1     -1.93      0.00
  -10   40    1      2.33      0.00
   -9   40    1     -1.63      0.00
   -8   40    1      0.31      0.00
   -7   40    1      0.33      0.00
   -6   40    1     -0.10      0.00
   -5   40    1      0.93      0.00
   -3   40    1      0.19      0.00
    0   40    1      5.08      0.00
    1   40    1     -2.48      0.00
    7   40    1     -2.00      0.00
   11   40    1     -1.82      0.00
   12   40    1     -0.55      0.00
   13   40    1     -0.27      0.00
   14   40    1      1.49      0.00
   15   40    1     -1.05      0.00
   16   40    1     -1.03      0.00
  -16   41    1      2.22      0.00
  -15   41    1      1.06      0.00
  -14   41    1      1.52      0.00
  -13   41    1     -3.78      0.00
  -12   41    1      4.37      0.00
  -11   41    1     -2.25      0.00
  -10   41    1      1.40      0.00
   -9   41    1      0.43      0.00
   -8   41    1     -3.57      0.00
   -7   41    1      1.78      0.00
   -6   41    1     -5.16      0.00
   -5   41    1      2.64      0.00
   -3   41    1     -2.54      0.00
   -1   41    1     -3.33      0.00
    1   41    1      4.66      0.00
    2   41    1     -4.35      0.00
    8   41    1      0.06      0.00
    9   41    1      5.62      0.00
   10   41    1      1.98      0.00
   12   41    1      2.77      0.00
   13   41    1      1.07      0.00
   15   41    1      3.09      0.00
   16   41    1     -4.44      0.00
  -16   42    1     -0.15      0.00
  -15   42    1      0.10      0.00
  -14   42    1      0.42      0.00
  -13   42    1      4.40      0.00
  -12   42    1      2.55      0.00
  -11   42    1     -0.58      0.00
  -10   42    1      3.03      0.00
   -9   42    1     -0.83      0.00
   -8   42    1     -1.90      0.00
   -7   42    1     -0.35      0.00
   -6   42    1      0.69      0.00
   -2   42    1     -3.82      0.00
    3   42    1      1.20      0.00
   13   42    1      1.95      0.00
   14   42    1      0.02      0.00
   15   42    1      2.39      0.00
   16   42    1     -1.44      0.00
  -16   43    1      0.02      0.00
  -15   43    1      0.70      0.00
  -14   43    1     -2.38      0.00
  -13   43    1     -0.25      0.00
  -12   43    1      3.63      0.00
  -11   43    1     -0.71      0.00
  -10   43    1     -0.31      0.00
   -9   43    1      1.90      0.00
   -8   43    1     -0.83      0.00
   -7   43    1      4.05      0.00
   -6   43    1     -4.27      0.00
    0   43    1      0.69      0.00
    3   43    1      5.17      0.00
   10   43    1      5.37      0.00
   11   43    1      0.05      0.00
   12   43    1      2.87      0.00
   13   43    1     -3.86      0.00
   14   43    1      3.51      0.00
   15   43    1      0.84      0.00
   16   43    1     -1.07      0.00
  -15   44    1      1.48      0.00
  -14   44    1     -0.93      0.00
  -13   44    1      3.20      0.00
  -12   44    1      0.66      0.00
  -11   44    1     -1.06      0.00
  -10   44    1      2.01      0.00
   -9   44    1      3.02      0.00
   -8   44    1     -1.65      0.00
   -7   44    1     -1.39      0.00
   -6   44    1      1.71      0.00
   -2   44    1     -3.08      0.00
   -1   44    1      0.56      0.00
    0   44    1      3.38      0.00
    1   44    1     -3.49      0.00
    2   44    1      3.85      0.00
    4   44    1      1.81      0.00
    9   44    1     -2.08      0.00
   13   44    1      2.21      0.00
   14   44    1     -1.28      0.00
   15   44    1      3.49      0.00
  -15   45    1      2.27      0.00
  -14   45    1     -4.94      0.00
  -13   45    1      0.09      0.00
  -12   45    1      1.85      0.00
  -11   45    1     -0.45      0.00
  -10   45    1      0.84      0.00
   -9   45    1      4.63      0.00
   -8   45    1     -2.76      0.00
   -7   45    1      3.24      0.00
   -6   45    1     -4.61      0.00
   -2   45    1      3.98      0.00
    2   45    1     -5.15      0.00
   11   45    1     -1.68      0.00
   13   45    1     -5.99      0.00
   15   45    1     -0.58      0.00
  -15   46    1      1.99      0.00
  -14   46    1     -1.96      0.00
  -13   46    1     -0.21      0.00
  -12   46    1     -0.39      0.00
  -11   46    1     -0.14      0.00
  -10   46    1      0.59      0.00
   -9   46    1      2.31      0.00
   -8   46    1     -1.50      0.00
   -7   46    1      2.38      0.00
   -2   46    1     -1.68      0.00
   -1   46    1      1.24      0.00
    0   46    1      2.10      0.00
    1   46    1     -0.06      0.00
    2   46    1      2.12      0.00
    9   46    1     -1.78      0.00
   12   46    1      1.22      0.00
   14   46    1     -2.45      0.00
   15   46    1      2.24      0.00
  -15   47    1      3.13      0.00
  -14   47    1     -4.64      0.00
  -13   47    1     -2.84      0.00
  -12   47    1      2.36      0.00
  -11   47    1     -2.14      0.00
  -10   47    1     -1.15      0.00
   -9   47    1      4.50      0.00
   -8   47    1     -0.61      0.00
   -7   47    1      2.58      0.00
    5   47    1     -5.29      0.00
   10   47    1     -1.16      0.00
   13   47    1     -0.41      0.00
   14   47    1      4.21      0.00
   15   47    1     -1.07      0.00
  -15   48    1      1.35      0.00
  -14   48    1     -1.42      0.00
  -13   48    1     -0.50      0.00
  -12   48    1      0.78      0.00
  -11   48    1     -2.28      0.00
  -10   48    1     -1.12      0.00
   -9   48    1      2.05      0.00
   -8   48    1      0.48      0.00
   -7   48    1      3.71      0.00
   -1   48    1      0.64      0.00
    0   48    1      1.78      0.00
    1   48    1      0.15      0.00
    2   48    1      0.62      0.00
    3   48    1     -0.87      0.00
   10   48    1      2.70      0.00
   11   48    1      0.91      0.00
   12   48    1      1.17      0.00
   13   48    1     -1.99      0.00
   14   48    1     -2.18      0.00
  -14   49    1     -0.16      0.00
  -13   49    1     -2.67      0.00
  -12   49    1      1.10      0.00
  -11   49    1     -2.37      0.00
  -10   49    1     -1.58      0.00
   -9   49    1      1.03      0.00
   -8   49    1      0.19      0.00
   -7   49    1      0.55      0.00
    2   49    1      0.00      0.00
    3   49    1      1.36      0.00
    9   49    1     -0.64      0.00
   12   49    1     -0.66      0.00
   13   49    1      2.00      0.00
   14   49    1     -1.55      0.00
  -14   50    1      2.27      0.00
  -13   50    1     -1.60      0.00
  -12   50    1      1.97      0.00
  -11   50    1     -2.59      0.00
  -10   50    1     -1.86      0.00
   -9   50    1     -0.37      0.00
   -8   50    1      3.41      0.00
   -1   50    1     -1.54      0.00
    0   50    1     -1.18      0.00
    1   50    1     -1.91      0.00
    2   50    1      1.79      0.00
   13   50    1     -1.51      0.00
  -14   51    1      0.19      0.00
  -13   51    1     -0.91      0.00
  -12   51    1      1.68      0.00
  -11   51    1      2.01      0.00
  -10   51    1     -2.57      0.00
   -9   51    1     -2.79      0.00
   -8   51    1     -2.46      0.00
    1   51    1      1.60      0.00
    3   51    1      2.11      0.00
    4   51    1      0.57      0.00
   11   51    1      4.24      0.00
   12   51    1     -1.92      0.00
  -13   52    1     -1.67      0.00
  -12   52    1      3.39      0.00
  -11   52    1     -2.29      0.00
  -10   52    1      1.13      0.00
   -9   52    1     -0.72      0.00
   -8   52    1      2.64      0.00
    0   52    1     -1.69      0.00
    2   52    1      2.23      0.00
    3   52    1     -1.00      0.00
    4   52    1     -1.73      0.00
   12   52    1      2.30      0.00
   13   52    1     -0.63      0.00
  -13   53    1      0.56      0.00
  -12   53    1     -2.12      0.00
  -11   53    1      3.75      0.00
  -10   53    1     -1.94      0.00
   -9   53    1     -3.91      0.00
   -8   53    1     -3.00      0.00
   -5   53    1      3.89      0.00
    1   53    1      4.52      0.00
    2   53    1     -2.06      0.00
    3   53    1      0.99      0.00
   12   53    1     -0.08      0.00
   13   53    1      0.99      0.00
  -13   54    1     -2.83      0.00
  -12   54    1      1.90      0.00
  -11   54    1     -1.46      0.00
  -10   54    1      3.39      0.00
   -9   54    1      0.25      0.00
   -6   54    1     -1.19      0.00
   11   54    1     -0.56      0.00
   12   54    1      3.35      0.00
   13   54    1      0.72      0.00
  -13   55    1      0.22      0.00
  -12   55    1     -4.11      0.00
  -11   55    1      1.08      0.00
  -10   55    1     -0.13      0.00
   -9   55    1     -0.71      0.00
   -6   55    1      1.26      0.00
   -2   55    1      3.39      0.00
   10   55    1     -4.91      0.00
   13   55    1     -1.06      0.00
  -12   56    1     -0.91      0.00
  -11   56    1     -2.25      0.00
  -10   56    1      3.42      0.00
   -9   56    1     -0.65      0.00
   -8   56    1      0.06      0.00
   -5   56    1     -0.22      0.00
   -4   56    1      0.62      0.00
  -12   57    1     -1.20      0.00
  -11   57    1     -0.61      0.00
  -10   57    1     -0.10      0.00
   -3   57    1      3.35      0.00
   -2   57    1      3.81      0.00
   -1   57    1      1.28      0.00
   10   57    1     -5.69      0.00
   11   57    1      1.61      0.00
  -12   58    1     -0.13      0.00
  -11   58    1     -3.86      0.00
  -10   58    1      1.98      0.00
   -6   58    1     -1.32      0.00
   -4   58    1     -1.62      0.00
   -2   58    1      0.49      0.00
    1   58    1      0.77      0.00
    3   58    1      2.26      0.00
  -11   59    1     -2.01      0.00
  -10   59    1      1.29      0.00
   -9   59    1     -0.09      0.00
   -5   59    1      0.60      0.00
   -4   59    1      1.14      0.00
   -3   59    1      3.36      0.00
   -1   59    1     -1.09      0.00
    1   59    1     -1.35      0.00
    2   59    1      0.98      0.00
    3   59    1      1.19      0.00
   11   59    1      1.57      0.00
  -11   60    1     -1.72      0.00
  -10   60    1      0.26      0.00
   -9   60    1      2.05      0.00
   -8   60    1     -1.55      0.00
   -7   60    1      2.45      0.00
   -6   60    1     -1.82      0.00
   -4   60    1     -0.91      0.00
   -3   60    1     -1.38      0.00
   -2   60    1     -1.14      0.00
    1   60    1      2.64      0.00
    3   60    1      1.31      0.00
  -11   61    1     -0.53      0.00
  -10   61    1      0.48      0.00
   -9   61    1      0.38      0.00
   -7   61    1     -2.18      0.00
   -5   61    1      3.32      0.00
   -4   61    1     -1.20      0.00
   -1   61    1      1.38      0.00
    2   61    1      1.80      0.00
    3   61    1      2.79      0.00
    4   61    1      0.46      0.00
   10   61    1     -1.13      0.00
  -10   62    1     -1.89      0.00
   -9   62    1      2.57      0.00
   -4   62    1     -1.24      0.00
    3   62    1      1.37      0.00
    4   62    1      0.17      0.00
  -10   63    1      0.45      0.00
   -2   63    1     -0.81      0.00
    3   63    1     -2.72      0.00
    4   63    1      0.69      0.00
    8   63    1      0.10      0.00
    4   64    1      2.40      0.00
    5   64    1      1.98      0.00
    9   64    1      0.24      0.00
    1   65    1     -2.47      0.00
    3   65    1     -3.31      0.00
    5   65    1     -1.55      0.00
    8   65    1      1.86      0.00
    9   65    1      0.18      0.00
   -6   69    1      1.23      0.00
    5   69    1      4.94      0.00
    6   69    1     -0.05      0.00
    0   73    2     -0.73      0.00
   -2   72    2      2.81      0.00
   -1   72    2     -2.31      0.00
    0   72    2     -1.34      0.00
    1   72    2     -0.75      0.00
    2   72    2      1.00      0.00
    3   72    2     -2.18      0.00
   -2   71    2     -4.97      0.00
   -1   71    2      2.01      0.00
    0   71    2      0.37      0.00
    1   71    2     -2.38      0.00
    2   71    2      1.00      0.00
    3   71    2      1.05      0.00
    4   71    2      0.78      0.00
   -2   70    2      1.10      0.00
   -1   70    2     -4.46      0.00
    0   70    2      1.69      0.00
    1   70    2     -1.17      0.00
    2   70    2      1.23      0.00
    3   70    2     -2.82      0.00
    4   70    2      0.27      0.00
    5   70    2     -3.37      0.00
   -3   69    2      2.82      0.00
   -2   69    2     -7.15      0.00
   -1   69    2      2.14      0.00
    0   69    2      0.55      0.00
    1   69    2     -1.35      0.00
    2   69    2      1.08      0.00
    3   69    2     -2.24      0.00
    4   69    2      2.03      0.00
    5   69    2     -1.13      0.00
    6   69    2     -1.10      0.00
   -3   68    2     -3.99      0.00
   -2   68    2     -0.45      0.00
   -1   68    2     -2.87      0.00
    0   68    2      2.63      0.00
    1   68    2     -1.37      0.00
    2   68    2      1.81      0.00
    3   68    2     -0.72      0.00
    4   68    2     -1.20      0.00
    5   68    2     -4.60      0.00
    6   68    2      1.69      0.00
   -7   67    2      2.06      0.00
   -6   67    2     -1.96      0.00
   -3   67    2      2.77      0.00
   -2   67    2     -7.60      0.00
   -1   67    2     -0.06      0.00
    0   67    2     -0.64      0.00
    1   67    2      0.44      0.00
    2   67    2      0.38      0.00
    3   67    2     -2.73      0.00
    4   67    2      3.10      0.00
    5   67    2     -1.07      0.00
    6   67    2     -1.28      0.00
    7   67    2      0.64      0.00
   -8   66    2     -0.51      0.00
   -7   66    2      0.33      0.00
   -6   66    2      0.25      0.00
   -5   66    2      3.32      0.00
   -4   66    2     -0.27      0.00
   -3   66    2     -1.12      0.00
   -2   66    2      2.21      0.00
   -1   66    2     -0.05      0.00
    0   66    2     -1.15      0.00
    1   66    2     -0.90      0.00
    2   66    2      0.81      0.00
    3   66    2      0.85      0.00
    4   66    2     -1.19      0.00
    5   66    2     -2.25      0.00
    6   66    2      1.93      0.00
    7   66    2     -1.44      0.00
    8   66    2     -3.45      0.00
   -9   65    2     -1.04      0.00
   -8   65    2      1.87      0.00
   -7   65    2      1.48      0.00
   -6   65    2     -0.98      0.00
   -5   65    2     -0.36      0.00
   -4   65    2     -1.52      0.00
   -3   65    2     -1.90      0.00
   -2   65    2     -4.09      0.00
   -1   65    2      2.74      0.00
    0   65    2     -1.18      0.00
    1   65    2      2.07      0.00
    2   65    2     -0.01      0.00
    3   65    2     -1.91      0.00
    4   65    2     -1.61      0.00
    5   65    2     -1.26      0.00
    6   65    2     -1.52      0.00
    7   65    2      1.54      0.00
    8   65    2     -3.32      0.00
   -9   64    2      0.44      0.00
   -8   64    2      1.07      0.00
   -7   64    2      0.91      0.00
   -6   64    2     -4.85      0.00
   -5   64    2      4.43      0.00
   -4   64    2     -1.44      0.00
   -3   64    2     -1.70      0.00
   -2   64    2      1.60      0.00
   -1   64    2      4.54      0.00
    0   64    2      0.61      0.00
    1   64    2      0.23      0.00
    4   64    2     -0.26      0.00
    5   64    2     -1.80      0.00
    6   64    2      0.15      0.00
    7   64    2      2.79      0.00
    8   64    2     -3.09      0.00
    9   64    2      1.92      0.00
  -10   63    2     -1.04      0.00
   -9   63    2     -2.38      0.00
   -8   63    2      1.81      0.00
   -7   63    2     -0.24      0.00
   -6   63    2      0.50      0.00
   -5   63    2     -2.63      0.00
   -3   63    2     -1.90      0.00
   -1   63    2      1.21      0.00
    0   63    2     -1.66      0.00
    1   63    2      3.02      0.00
    4   63    2     -3.12      0.00
    5   63    2      2.52      0.00
    6   63    2     -2.55      0.00
    7   63    2      1.71      0.00
    8   63    2     -1.81      0.00
    9   63    2      2.66      0.00
  -10   62    2      1.44      0.00
   -9   62    2      0.60      0.00
   -8   62    2      0.56      0.00
   -7   62    2      0.93      0.00
   -6   62    2     -4.39      0.00
   -5   62    2      5.08      0.00
   -3   62    2     -2.44      0.00
   -2   62    2      2.21      0.00
   -1   62    2      2.32      0.00
    0   62    2      1.16      0.00
    3   62    2     -1.12      0.00
    4   62    2     -0.43      0.00
    5   62    2      0.79      0.00
    6   62    2     -0.07      0.00
    7   62    2      1.96      0.00
    8   62    2     -2.87      0.00
    9   62    2      1.67      0.00
   -8   61    2      2.54      0.00
   -7   61    2     -3.56      0.00
   -6   61    2      0.15      0.00
   -5   61    2     -2.75      0.00
   -3   61    2     -1.04      0.00
   -2   61    2     -0.48      0.00
   -1   61    2      0.09      0.00
    0   61    2     -3.57      0.00
    4   61    2     -1.85      0.00
    6   61    2     -1.85      0.00
    7   61    2     -0.48      0.00
    8   61    2      0.59      0.00
    9   61    2      2.20      0.00
   -7   60    2     -0.68      0.00
   -6   60    2     -2.87      0.00
   -5   60    2      3.18      0.00
   -2   60    2      2.49      0.00
    0   60    2      2.11      0.00
    1   60    2      0.31      0.00
    4   60    2      1.20      0.00
    5   60    2      1.24      0.00
    6   60    2     -1.24      0.00
    7   60    2      0.22      0.00
    8   60    2     -0.46      0.00
   11   60    2     -0.07      0.00
   -6   59    2      1.34      0.00
   -2   59    2      1.99      0.00
   -1   59    2      1.11      0.00
    0   59    2     -2.41      0.00
    1   59    2     -1.23      0.00
    3   59    2      0.29      0.00
    5   59    2     -0.43      0.00
    6   59    2     -1.22      0.00
    7   59    2     -3.52      0.00
    8   59    2      5.02      0.00
    9   59    2      0.07      0.00
   10   59    2      3.86      0.00
   11   59    2      1.89      0.00
   -7   58    2     -4.25      0.00
   -6   58    2     -0.84      0.00
   -5   58    2      1.92      0.00
   -4   58    2     -1.96      0.00
   -3   58    2     -4.22      0.00
    4   58    2     -0.15      0.00
    5   58    2     -0.79      0.00
    6   58    2     -1.43      0.00
    7   58    2     -0.28      0.00
    8   58    2      4.16      0.00
    9   58    2      2.93      0.00
   10   58    2      0.04      0.00
   -7   57    2      0.55      0.00
   -6   57    2      1.33      0.00
   -5   57    2     -2.99      0.00
   -4   57    2      0.89      0.00
   -2   57    2      1.07      0.00
   -1   57    2      0.00      0.00
    0   57    2     -2.01      0.00
    1   57    2     -0.91      0.00
    2   57    2     -3.85      0.00
    4   57    2     -0.06      0.00
    5   57    2      0.64      0.00
    6   57    2      0.52      0.00
    7   57    2     -3.08      0.00
    8   57    2      8.25      0.00
    9   57    2     -1.67      0.00
   10   57    2      2.70      0.00
   11   57    2     -1.08      0.00
   12   57    2      0.44      0.00
   -7   56    2     -3.59      0.00
   -6   56    2      2.73      0.00
   -5   56    2      1.22      0.00
   -4   56    2     -0.13      0.00
   -3   56    2     -3.28      0.00
   -2   56    2     -0.51      0.00
   -1   56    2     -3.26      0.00
    0   56    2     -0.63      0.00
    1   56    2      0.54      0.00
    2   56    2     -1.44      0.00
    3   56    2     -3.76      0.00
    4   56    2     -0.94      0.00
    5   56    2     -0.33      0.00
    6   56    2      2.27      0.00
    7   56    2     -0.03      0.00
    8   56    2      1.59      0.00
    9   56    2      2.97      0.00
   11   56    2     -5.67      0.00
   12   56    2      4.94      0.00
   -8   55    2      0.73      0.00
   -7   55    2      1.07      0.00
   -6   55    2      2.22      0.00
   -5   55    2     -1.67      0.00
   -4   55    2     -2.33      0.00
   -3   55    2      0.43      0.00
   -2   55    2      1.45      0.00
   -1   55    2      1.18      0.00
    0   55    2     -4.16      0.00
    1   55    2     -1.67      0.00
    2   55    2     -4.86      0.00
    3   55    2      3.72      0.00
    4   55    2     -1.16      0.00
    5   55    2      0.06      0.00
    6   55    2     -0.44      0.00
    7   55    2      0.62      0.00
    8   55    2      7.29      0.00
    9   55    2     -3.66      0.00
   10   55    2      0.63      0.00
   11   55    2     -1.07      0.00
   -8   54    2      0.01      0.00
   -7   54    2     -2.22      0.00
   -6   54    2     -1.88      0.00
   -5   54    2      1.24      0.00
   -4   54    2      3.77      0.00
   -3   54    2     -2.80      0.00
   -2   54    2     -0.22      0.00
   -1   54    2     -1.25      0.00
    0   54    2     -4.10      0.00
    1   54    2     -1.38      0.00
    2   54    2     -1.07      0.00
    3   54    2     -2.27      0.00
    4   54    2      2.40      0.00
    5   54    2      0.64      0.00
    6   54    2      1.85      0.00
    7   54    2      3.04      0.00
    8   54    2     -0.34      0.00
   10   54    2      0.75      0.00
   11   54    2     -5.90      0.00
   -8   53    2     -1.18      0.00
   -7   53    2      2.09      0.00
   -6   53    2      1.83      0.00
   -5   53    2     -1.56      0.00
   -4   53    2     -2.89      0.00
   -3   53    2     -1.70      0.00
   -2   53    2     -1.48      0.00
   -1   53    2      2.16      0.00
    0   53    2     -1.34      0.00
    4   53    2     -1.07      0.00
    5   53    2      1.40      0.00
    6   53    2     -1.87      0.00
    7   53    2     -1.20      0.00
    8   53    2      5.72      0.00
    9   53    2     -2.03      0.00
   10   53    2     -1.24      0.00
   11   53    2      3.50      0.00
   -8   52    2      0.66      0.00
   -7   52    2     -0.01      0.00
   -6   52    2     -6.72      0.00
   -5   52    2     -2.00      0.00
   -4   52    2      2.28      0.00
   -3   52    2     -2.16      0.00
   -2   52    2      1.62      0.00
   -1   52    2      1.08      0.00
    0   52    2     -2.82      0.00
    4   52    2      0.79      0.00
    5   52    2      1.12      0.00
    6   52    2      1.08      0.00
    7   52    2      6.76      0.00
    8   52    2     -1.65      0.00
   10   52    2     -0.70      0.00
   11   52    2     -5.23      0.00
   12   52    2      3.64      0.00
   -7   51    2      0.31      0.00
   -6   51    2      0.40      0.00
   -5   51    2      2.03      0.00
   -4   51    2     -0.68      0.00
   -3   51    2     -0.52      0.00
   -2   51    2     -2.73      0.00
    2   51    2      0.23      0.00
    4   51    2      2.31      0.00
    6   51    2      2.22      0.00
    7   51    2     -3.12      0.00
    9   51    2     -1.15      0.00
   10   51    2     -4.04      0.00
   11   51    2      3.82      0.00
   14   51    2     -0.76      0.00
   -7   50    2      3.00      0.00
   -6   50    2     -5.15      0.00
   -5   50    2     -2.71      0.00
   -4   50    2     -0.04      0.00
   -3   50    2     -1.80      0.00
   -2   50    2      2.29      0.00
   -1   50    2     -1.38      0.00
    1   50    2      3.59      0.00
    4   50    2      0.34      0.00
    5   50    2      2.54      0.00
    6   50    2     -0.62      0.00
    7   50    2      8.85      0.00
    9   50    2      2.18      0.00
   11   50    2     -0.20      0.00
   -7   49    2     -2.81      0.00
   -6   49    2     -1.90      0.00
   -5   49    2      3.74      0.00
   -4   49    2     -2.30      0.00
   -3   49    2      0.72      0.00
   -2   49    2      0.29      0.00
   -1   49    2     -0.17      0.00
    0   49    2     -0.46      0.00
    4   49    2      3.12      0.00
    5   49    2      1.64      0.00
    6   49    2      2.69      0.00
    7   49    2     -3.62      0.00
    8   49    2      2.74      0.00
    9   49    2     -0.63      0.00
   10   49    2     -5.93      0.00
   11   49    2      4.45      0.00
   -7   48    2      1.30      0.00
   -6   48    2     -1.66      0.00
   -5   48    2     -1.82      0.00
   -4   48    2     -0.54      0.00
   -3   48    2     -4.48      0.00
   -1   48    2     -1.67      0.00
    3   48    2     -0.21      0.00
    5   48    2      1.73      0.00
    6   48    2     -5.32      0.00
    7   48    2      6.72      0.00
    8   48    2     -1.30      0.00
    9   48    2      3.17      0.00
   10   48    2     -1.36      0.00
   -6   47    2     -4.58      0.00
   -5   47    2      2.02      0.00
   -4   47    2     -2.84      0.00
   -3   47    2      1.52      0.00
   -2   47    2      0.75      0.00
   -1   47    2      0.17      0.00
    3   47    2      3.33      0.00
    4   47    2     -0.66      0.00
    5   47    2      4.29      0.00
    6   47    2      0.77      0.00
    7   47    2     -3.42      0.00
    8   47    2     -1.05      0.00
   13   47    2      1.76      0.00
   -6   46    2      1.98      0.00
   -5   46    2     -5.58      0.00
   -4   46    2      0.50      0.00
   -3   46    2     -3.45      0.00
   -2   46    2      5.53      0.00
   -1   46    2     -2.14      0.00
    1   46    2      2.94      0.00
    2   46    2      0.67      0.00
    3   46    2     -1.75      0.00
    4   46    2     -0.94      0.00
    5   46    2     -2.18      0.00
    6   46    2     -5.19      0.00
    7   46    2      4.97      0.00
    8   46    2     -0.68      0.00
   10   46    2      1.88      0.00
   11   46    2      2.74      0.00
   15   46    2      3.56      0.00
   -6   45    2     -0.04      0.00
   -5   45    2      2.28      0.00
   -4   45    2     -4.00      0.00
   -3   45    2      3.97      0.00
   -1   45    2     -1.53      0.00
    1   45    2      2.29      0.00
    3   45    2      2.13      0.00
    4   45    2     -2.11      0.00
    5   45    2      5.44      0.00
    6   45    2     -1.00      0.00
    7   45    2      3.78      0.00
    8   45    2     -3.23      0.00
    9   45    2      3.03      0.00
   11   45    2      1.94      0.00
   -6   44    2      3.71      0.00
   -5   44    2     -2.71      0.00
   -4   44    2      3.49      0.00
   -3   44    2     -2.71      0.00
    4   44    2      1.17      0.00
    5   44    2      0.66      0.00
    6   44    2     -3.45      0.00
    7   44    2      1.84      0.00
    8   44    2     -1.77      0.00
    9   44    2     -1.44      0.00
   10   44    2      0.71      0.00
   11   44    2      4.94      0.00
   14   44    2     -4.62      0.00
   -5   43    2      2.66      0.00
   -4   43    2     -1.39      0.00
   -3   43    2      4.19      0.00
   -2   43    2      1.60      0.00
    0   43    2      1.31      0.00
    1   43    2     -1.16      0.00
    2   43    2     -4.17      0.00
    5   43    2      2.99      0.00
    6   43    2     -0.59      0.00
    7   43    2      5.02      0.00
    8   43    2     -3.17      0.00
   10   43    2     -4.77      0.00
   -5   42    2     -2.69      0.00
   -4   42    2      4.28      0.00
   -3   42    2     -0.48      0.00
   -2   42    2      3.80      0.00
    5   42    2      0.03      0.00
    6   42    2     -1.97      0.00
    7   42    2      0.73      0.00
    8   42    2     -2.41      0.00
    9   42    2     -2.28      0.00
   10   42    2     -1.34      0.00
   -5   41    2      2.59      0.00
   -4   41    2      1.25      0.00
   -3   41    2      4.44      0.00
   -1   41    2     -5.95      0.00
    2   41    2     -0.10      0.00
    3   41    2      0.61      0.00
    4   41    2      0.64      0.00
    5   41    2      1.13      0.00
    6   41    2     -0.12      0.00
    7   41    2      0.06      0.00
    8   41    2     -3.66      0.00
   10   41    2      0.60      0.00
   11   41    2      3.68      0.00
   14   41    2     -1.17      0.00
   -5   40    2     -3.12      0.00
   -4   40    2      1.38      0.00
   -2   40    2      1.06      0.00
    1   40    2     -1.76      0.00
    2   40    2     -1.01      0.00
    3   40    2      3.12      0.00
    4   40    2      2.04      0.00
    5   40    2     -3.08      0.00
    7   40    2      1.22      0.00
   -2   39    2      1.23      0.00
    0   39    2      1.46      0.00
    2   39    2      2.33      0.00
    4   39    2      2.72      0.00
    5   39    2      0.58      0.00
    6   39    2     -0.28      0.00
    7   39    2     -1.12      0.00
    8   39    2     -1.83      0.00
   11   39    2      3.73      0.00
   -4   38    2      0.43      0.00
   -3   38    2     -5.62      0.00
    0   38    2      0.88      0.00
    1   38    2     -0.37      0.00
    3   38    2     -1.22      0.00
    5   38    2     -2.27      0.00
    6   38    2      0.20      0.00
    7   38    2      0.01      0.00
    8   38    2     -0.73      0.00
    9   38    2      2.12      0.00
   10   38    2      0.59      0.00
   11   38    2      1.39      0.00
   12   38    2     -0.50      0.00
   -1   37    2     -2.44      0.00
    2   37    2      6.13      0.00
    4   37    2     -3.15      0.00
    6   37    2      1.48      0.00
    7   37    2     -0.91      0.00
    8   37    2     -1.18      0.00
    9   37    2      5.06      0.00
   11   37    2     -0.08      0.00
   12   37    2      2.27      0.00
   15   37    2      1.59      0.00
   -3   36    2     -4.69      0.00
   -1   36    2     -2.79      0.00
    4   36    2      2.53      0.00
    5   36    2     -5.98      0.00
    6   36    2     -0.61      0.00
    8   36    2     -0.05      0.00
    9   36    2      3.68      0.00
   10   36    2      1.10      0.00
   11   36    2      0.99      0.00
   -6   35    2      0.09      0.00
   -1   35    2     -1.07      0.00
    0   35    2      2.22      0.00
    1   35    2     -2.72      0.00
    2   35    2      3.36      0.00
    3   35    2     -2.74      0.00
    4   35    2     -0.56      0.00
    5   35    2      2.35      0.00
    6   35    2     -0.45      0.00
    7   35    2     -0.51      0.00
    8   35    2     -0.40      0.00
    9   35    2      3.82      0.00
   10   35    2      0.39      0.00
   11   35    2     -0.85      0.00
   12   35    2      2.05      0.00
  -12   34    2      2.50      0.00
  -10   34    2     -1.66      0.00
   -8   34    2     -4.12      0.00
   -7   34    2      5.12      0.00
   -6   34    2     -2.89      0.00
   -5   34    2      1.69      0.00
   -4   34    2      1.10      0.00
   -3   34    2     -2.35      0.00
   -1   34    2     -1.28      0.00
    1   34    2      0.80      0.00
    2   34    2      0.89      0.00
    4   34    2      0.97      0.00
    5   34    2     -1.35      0.00
    6   34    2     -2.93      0.00
    7   34    2      1.74      0.00
    8   34    2     -1.66      0.00
    9   34    2      4.04      0.00
   10   34    2     -0.62      0.00
   11   34    2      1.18      0.00
   12   34    2      0.70      0.00
  -17   33    2      1.38      0.00
  -16   33    2      0.79      0.00
  -14   33    2      4.81      0.00
  -13   33    2     -0.89      0.00
  -10   33    2     -3.59      0.00
   -9   33    2      1.15      0.00
   -8   33    2     -1.81      0.00
   -7   33    2      0.59      0.00
   -6   33    2     -0.13      0.00
   -5   33    2      1.05      0.00
   -4   33    2     -0.04      0.00
   -3   33    2      5.12      0.00
    0   33    2     -0.67      0.00
    1   33    2     -1.53      0.00
    2   33    2      1.94      0.00
    3   33    2     -3.16      0.00
    4   33    2      0.04      0.00
    5   33    2      0.68      0.00
    6   33    2      1.74      0.00
    7   33    2     -2.83      0.00
    8   33    2     -3.61      0.00
    9   33    2      1.91      0.00
   10   33    2     -0.70      0.00
   11   33    2     -1.19      0.00
  -17   32    2      2.93      0.00
  -16   32    2      4.40      0.00
  -14   32    2      4.06      0.00
  -13   32    2     -7.35      0.00
  -12   32    2      1.32      0.00
  -11   32    2     -0.21      0.00
  -10   32    2     -0.82      0.00
   -9   32    2      0.72      0.00
   -7   32    2      3.79      0.00
   -6   32    2     -4.08      0.00
   -5   32    2      5.13      0.00
   -4   32    2      0.85      0.00
   -3   32    2      0.24      0.00
    0   32    2     -3.15      0.00
    1   32    2     -0.13      0.00
    2   32    2     -0.08      0.00
    3   32    2      0.35      0.00
    4   32    2      1.51      0.00
    5   32    2      2.22      0.00
    6   32    2     -2.56      0.00
    7   32    2      2.33      0.00
    8   32    2     -3.20      0.00
    9   32    2      2.37      0.00
   12   32    2      2.06      0.00
   14   32    2     -5.43      0.00
  -16   31    2      0.24      0.00
  -15   31    2     -5.28      0.00
  -14   31    2      1.43      0.00
  -13   31    2     -0.33      0.00
   -8   31    2     -0.56      0.00
   -7   31    2      3.58      0.00
   -6   31    2     -2.56      0.00
   -5   31    2      2.18      0.00
   -4   31    2      0.63      0.00
   -2   31    2     -5.64      0.00
    0   31    2     -2.82      0.00
    1   31    2      2.64      0.00
    2   31    2      1.13      0.00
    3   31    2     -0.90      0.00
    4   31    2     -0.21      0.00
    5   31    2     -3.15      0.00
    6   31    2      3.36      0.00
    7   31    2     -3.93      0.00
    9   31    2      3.17      0.00
   10   31    2     -1.16      0.00
  -15   30    2     -2.72      0.00
  -10   30    2     -1.93      0.00
   -9   30    2     -0.18      0.00
   -8   30    2     -0.91      0.00
   -7   30    2      4.24      0.00
   -6   30    2     -3.84      0.00
   -5   30    2      4.07      0.00
   -3   30    2     -0.86      0.00
   -2   30    2     -7.74      0.00
   -1   30    2      2.62      0.00
    0   30    2     -2.22      0.00
    2   30    2      2.08      0.00
    3   30    2      1.39      0.00
    4   30    2      2.18      0.00
    5   30    2     -3.31      0.00
    6   30    2     -1.65      0.00
    7   30    2      2.88      0.00
    8   30    2      0.00      0.00
    9   30    2      2.95      0.00
   10   30    2      2.16      0.00
   17   30    2     -3.20      0.00
   -9   29    2     -0.75      0.00
   -8   29    2     -2.20      0.00
   -7   29    2      4.89      0.00
   -6   29    2     -2.68      0.00
   -3   29    2      3.23      0.00
   -2   29    2     -4.97      0.00
   -1   29    2      1.96      0.00
    0   29    2      0.77      0.00
    1   29    2      4.16      0.00
    4   29    2      0.52      0.00
    5   29    2     -3.40      0.00
    7   29    2     -1.62      0.00
    9   29    2      4.79      0.00
   10   29    2     -2.93      0.00
   16   29    2     -0.74      0.00
   17   29    2      1.42      0.00
   18   29    2      0.49      0.00
   -8   28    2     -1.76      0.00
   -7   28    2      1.05      0.00
   -6   28    2      2.21      0.00
   -4   28    2     -0.35      0.00
   -2   28    2    -11.84      0.00
    1   28    2     -0.69      0.00
    2   28    2      2.71      0.00
    4   28    2      5.22      0.00
    5   28    2     -6.81      0.00
    6   28    2      0.49      0.00
    7   28    2     -2.74      0.00
    8   28    2      2.70      0.00
   10   28    2      2.70      0.00
   15   28    2      0.76      0.00
   17   28    2     -1.53      0.00
   18   28    2      0.24      0.00
   -9   27    2     -0.13      0.00
   -8   27    2      1.41      0.00
   -7   27    2      1.75      0.00
   -6   27    2     -2.17      0.00
    4   27    2     -5.60      0.00
    5   27    2     -1.35      0.00
    6   27    2      6.07      0.00
    7   27    2      0.50      0.00
    9   27    2      6.35      0.00
   15   27    2      4.55      0.00
   16   27    2      0.67      0.00
   17   27    2     -0.81      0.00
   18   27    2     -0.03      0.00
   -9   26    2     -1.00      0.00
   -8   26    2     -1.75      0.00
   -7   26    2     -0.65      0.00
   -6   26    2      2.71      0.00
   -2   26    2    -11.01      0.00
    4   26    2      7.64      0.00
    5   26    2     -8.02      0.00
    6   26    2      4.17      0.00
    7   26    2     -1.55      0.00
    8   26    2      3.11      0.00
    9   26    2     -0.88      0.00
   11   26    2     -0.32      0.00
   14   26    2      3.44      0.00
   15   26    2      1.37      0.00
   16   26    2     -1.54      0.00
   17   26    2      3.20      0.00
   18   26    2     -4.14      0.00
   -8   25    2      0.66      0.00
   -7   25    2     -0.12      0.00
   -6   25    2      2.74      0.00
    1   25    2      3.85      0.00
    2   25    2     -0.72      0.00
    4   25    2     -9.53      0.00
    6   25    2      2.82      0.00
   10   25    2     -4.72      0.00
   11   25    2      5.50      0.00
   14   25    2     -1.52      0.00
   15   25    2      2.64      0.00
   16   25    2      0.42      0.00
   17   25    2     -2.99      0.00
   18   25    2      4.06      0.00
   -8   24    2     -1.74      0.00
   -7   24    2     -2.52      0.00
   -6   24    2     -1.81      0.00
   -1   24    2      9.57      0.00
    0   24    2      4.98      0.00
    2   24    2     -2.35      0.00
    4   24    2      8.22      0.00
    6   24    2      3.55      0.00
    7   24    2     -0.81      0.00
    8   24    2      1.56      0.00
    9   24    2      2.77      0.00
   10   24    2     -3.72      0.00
   11   24    2     -0.67      0.00
   13   24    2     -2.01      0.00
   14   24    2      2.73      0.00
   15   24    2      1.18      0.00
   16   24    2     -2.49      0.00
   17   24    2      3.05      0.00
   18   24    2     -5.49      0.00
   -8   23    2     -2.40      0.00
   -7   23    2      0.04      0.00
   -6   23    2      4.97      0.00
   -5   23    2     -8.90      0.00
    0   23    2     -1.82      0.00
    3   23    2      2.86      0.00
    4   23    2     -9.62      0.00
    5   23    2      2.35      0.00
    6   23    2      4.47      0.00
    7   23    2      0.51      0.00
    8   23    2      2.02      0.00
    9   23    2      2.18      0.00
   10   23    2     -4.33      0.00
   11   23    2      4.74      0.00
   12   23    2     -1.49      0.00
   13   23    2      4.12      0.00
   14   23    2     -1.77      0.00
   15   23    2     -2.50      0.00
   16   23    2      3.50      0.00
   17   23    2     -4.79      0.00
   18   23    2      2.78      0.00
   -8   22    2     -3.75      0.00
   -7   22    2      2.51      0.00
   -6   22    2     -5.04      0.00
   -5   22    2      5.17      0.00
   -2   22    2      1.59      0.00
   -1   22    2     11.27      0.00
    1   22    2     -3.53      0.00
    2   22    2      1.78      0.00
    3   22    2     -4.83      0.00
    4   22    2      7.03      0.00
    7   22    2      1.78      0.00
    8   22    2     -3.40      0.00
   11   22    2      0.44      0.00
   12   22    2     -1.11      0.00
   13   22    2     -1.48      0.00
   14   22    2      1.56      0.00
   15   22    2     -2.29      0.00
   16   22    2     -2.25      0.00
   -8   21    2     -4.99      0.00
   -7   21    2      1.84      0.00
   -6   21    2      3.53      0.00
   -5   21    2     -4.47      0.00
   -1   21    2      2.47      0.00
    1   21    2     -0.72      0.00
    3   21    2      2.05      0.00
    4   21    2     -3.02      0.00
    6   21    2      8.04      0.00
    8   21    2     -0.05      0.00
    9   21    2     -2.87      0.00
   10   21    2     -2.35      0.00
   11   21    2      5.28      0.00
   12   21    2     -3.88      0.00
   13   21    2      2.17      0.00
   14   21    2     -0.46      0.00
   15   21    2     -3.59      0.00
  -10   20    2     -6.22      0.00
   -9   20    2      4.39      0.00
   -8   20    2     -4.81      0.00
   -7   20    2      4.06      0.00
   -6   20    2     -8.80      0.00
   -5   20    2      0.50      0.00
   -4   20    2     -6.52      0.00
   -1   20    2      5.40      0.00
    2   20    2      1.96      0.00
    3   20    2     -2.80      0.00
    4   20    2      5.64      0.00
    5   20    2     11.02      0.00
    8   20    2     -4.52      0.00
   10   20    2     -0.43      0.00
   11   20    2      2.75      0.00
   12   20    2      1.45      0.00
   13   20    2     -2.23      0.00
   14   20    2     -1.11      0.00
   15   20    2     -0.79      0.00
   16   20    2     -0.75      0.00
   -8   19    2     -5.15      0.00
   -7   19    2      4.68      0.00
   -6   19    2     -2.55      0.00
   -5   19    2     -1.63      0.00
    4   19    2      8.84      0.00
    5   19    2    -13.52      0.00
    6   19    2     11.60      0.00
    8   19    2      2.54      0.00
    9   19    2     -3.33      0.00
   10   19    2     -5.85      0.00
   11   19    2      2.03      0.00
   12   19    2     -5.84      0.00
   13   19    2      2.87      0.00
   14   19    2     -0.97      0.00
   15   19    2     -1.78      0.00
   19   19    2      0.76      0.00
   -8   18    2     -6.96      0.00
   -7   18    2     -0.48      0.00
   -6   18    2     -6.30      0.00
   -5   18    2     -9.07      0.00
   -4   18    2     -0.58      0.00
   -1   18    2     -9.69      0.00
    1   18    2      4.90      0.00
    2   18    2     -8.19      0.00
    3   18    2      1.89      0.00
    5   18    2      5.97      0.00
    7   18    2      4.10      0.00
    8   18    2     -1.13      0.00
    9   18    2      5.54      0.00
   10   18    2      7.70      0.00
   11   18    2     -1.05      0.00
   12   18    2      3.03      0.00
   14   18    2     -1.14      0.00
   16   18    2     -1.75      0.00
   19   18    2     -1.74      0.00
  -11   17    2      1.85      0.00
   -7   17    2      2.36      0.00
   -6   17    2     -4.52      0.00
   -5   17    2     -2.84      0.00
   -4   17    2      2.30      0.00
    1   17    2     -0.53      0.00
    2   17    2     11.59      0.00
    4   17    2     17.19      0.00
    5   17    2    -17.91      0.00
    6   17    2     16.05      0.00
    7   17    2    -11.70      0.00
    8   17    2      1.88      0.00
    9   17    2     -3.40      0.00
   10   17    2     -1.13      0.00
   11   17    2      3.28      0.00
   12   17    2     -9.55      0.00
   13   17    2      1.67      0.00
   15   17    2     -2.09      0.00
   19   17    2      2.41      0.00
   -6   16    2      7.51      0.00
   -5   16    2    -13.89      0.00
   -2   16    2     10.69      0.00
    2   16    2    -10.42      0.00
    3   16    2     -4.55      0.00
    4   16    2     -4.52      0.00
    6   16    2      0.53      0.00
    7   16    2      0.80      0.00
    8   16    2      4.10      0.00
    9   16    2     -0.96      0.00
   10   16    2      7.58      0.00
   11   16    2      0.65      0.00
   13   16    2      4.73      0.00
   14   16    2     -0.74      0.00
   19   16    2     -2.04      0.00
  -10   15    2     -2.09      0.00
   -9   15    2     -3.28      0.00
   -8   15    2      1.54      0.00
   -6   15    2     -0.92      0.00
   -1   15    2     19.86      0.00
    2   15    2      8.14      0.00
    4   15    2     12.79      0.00
    6   15    2     18.09      0.00
    7   15    2    -13.85      0.00
    8   15    2      4.44      0.00
    9   15    2     -0.34      0.00
   10   15    2     -1.88      0.00
   11   15    2      3.52      0.00
   12   15    2     -4.59      0.00
   13   15    2      1.33      0.00
   18   15    2     -1.28      0.00
   19   15    2      2.45      0.00
   -5   14    2    -10.19      0.00
   -4   14    2     24.29      0.00
    0   14    2     -2.55      0.00
    1   14    2     37.09      0.00
    3   14    2     -1.32      0.00
    4   14    2     -3.16      0.00
    5   14    2     -7.81      0.00
    6   14    2      1.24      0.00
    7   14    2     -4.52      0.00
    8   14    2      0.31      0.00
    9   14    2     -3.71      0.00
   10   14    2      3.15      0.00
   11   14    2     -2.50      0.00
   13   14    2      4.00      0.00
   18   14    2      2.32      0.00
   19   14    2     -0.41      0.00
   -6   13    2      5.14      0.00
   -4   13    2     12.45      0.00
    0   13    2      4.45      0.00
    1   13    2     -6.88      0.00
    2   13    2    -11.28      0.00
    3   13    2     -4.04      0.00
    4   13    2      5.65      0.00
    5   13    2     -1.85      0.00
    6   13    2     16.10      0.00
    7   13    2     -9.88      0.00
    8   13    2      8.51      0.00
    9   13    2     -0.68      0.00
   10   13    2     -2.82      0.00
   18   13    2     -2.06      0.00
   19   13    2      1.22      0.00
   -7   12    2     -9.24      0.00
   -6   12    2     15.50      0.00
   -4   12    2     39.06      0.00
   -3   12    2     -6.99      0.00
    2   12    2    -37.88      0.00
    3   12    2     10.58      0.00
    4   12    2      7.62      0.00
    5   12    2     -1.18      0.00
    6   12    2      0.91      0.00
    7   12    2    -10.45      0.00
    8   12    2     -5.33      0.00
    9   12    2     -2.82      0.00
   10   12    2     -0.86      0.00
   11   12    2     -5.53      0.00
   12   12    2     -2.42      0.00
   18   12    2      2.96      0.00
   19   12    2      1.93      0.00
   -9   11    2     -0.02      0.00
   -7   11    2     -1.64      0.00
   -6   11    2     14.95      0.00
   -5   11    2     -6.26      0.00
   -4   11    2      8.33      0.00
   -2   11    2     -2.68      0.00
    1   11    2     -1.03      0.00
    2   11    2    -35.60      0.00
    3   11    2      2.88      0.00
    5   11    2      1.62      0.00
    6   11    2     10.82      0.00
    7   11    2     -3.76      0.00
    8   11    2     10.66      0.00
    9   11    2     -1.46      0.00
   10   11    2      4.05      0.00
   11   11    2      5.67      0.00
   17   11    2     -1.92      0.00
   18   11    2     -2.76      0.00
   19   11    2     -0.73      0.00
   -7   10    2    -10.95      0.00
   -6   10    2     16.08      0.00
   -5   10    2     -3.79      0.00
   -4   10    2     23.34      0.00
   -3   10    2    -21.68      0.00
   -2   10    2     -9.30      0.00
   -1   10    2     18.41      0.00
    2   10    2    -27.39      0.00
    5   10    2      4.96      0.00
    6   10    2      1.67      0.00
    7   10    2    -11.61      0.00
    8   10    2     -5.67      0.00
    9   10    2     -4.70      0.00
   10   10    2     -3.97      0.00
   17   10    2      0.81      0.00
   18   10    2      0.94      0.00
   19   10    2      2.63      0.00
   -7    9    2     -2.14      0.00
   -6    9    2     16.16      0.00
   -5    9    2     -3.61      0.00
   -4    9    2     13.72      0.00
   -2    9    2     -5.88      0.00
    0    9    2    -27.35      0.00
    2    9    2    -40.59      0.00
    3    9    2     35.20      0.00
    4    9    2     -7.83      0.00
    5    9    2     -1.56      0.00
    6    9    2      4.96      0.00
    7    9    2     -6.48      0.00
    8    9    2      9.10      0.00
    9    9    2      2.29      0.00
   10    9    2      5.08      0.00
   11    9    2      5.81      0.00
   17    9    2     -1.25      0.00
   18    9    2      0.45      0.00
   19    9    2     -1.92      0.00
   -5    8    2    -14.99      0.00
    1    8    2     21.87      0.00
    2    8    2    -11.35      0.00
    3    8    2      3.38      0.00
    4    8    2     30.14      0.00
    5    8    2     -8.31      0.00
    6    8    2      6.48      0.00
    7    8    2     -6.52      0.00
    8    8    2     -8.06      0.00
    9    8    2      0.62      0.00
   10    8    2      3.27      0.00
   11    8    2     -2.22      0.00
   12    8    2      1.66      0.00
   13    8    2     -2.66      0.00
   17    8    2      0.70      0.00
   18    8    2     -0.23      0.00
   19    8    2      4.46      0.00
   -6    7    2     16.75      0.00
   -5    7    2     -9.85      0.00
   -3    7    2    -13.18      0.00
   -1    7    2     14.99      0.00
    1    7    2     27.78      0.00
    2    7    2    -39.34      0.00
    3    7    2     53.33      0.00
    4    7    2      3.52      0.00
    5    7    2     -7.98      0.00
    7    7    2     -4.10      0.00
    8    7    2      6.32      0.00
    9    7    2     -1.05      0.00
   10    7    2      5.87      0.00
   11    7    2      5.19      0.00
   14    7    2      0.49      0.00
   16    7    2      2.36      0.00
   17    7    2     -1.56      0.00
   18    7    2      2.28      0.00
   19    7    2     -1.85      0.00
  -13    6    2      0.27      0.00
   -4    6    2     -4.97      0.00
   -3    6    2    -32.90      0.00
    3    6    2    -16.33      0.00
    4    6    2     35.14      0.00
    5    6    2    -22.58      0.00
    6    6    2      6.15      0.00
    7    6    2     -2.70      0.00
    8    6    2     -0.48      0.00
    9    6    2      5.64      0.00
   10    6    2      3.25      0.00
   11    6    2      3.03      0.00
   13    6    2     -4.64      0.00
   16    6    2     -0.48      0.00
   17    6    2      0.44      0.00
   18    6    2      0.83      0.00
   19    6    2      3.46      0.00
  -14    5    2     -1.35      0.00
  -13    5    2     -4.26      0.00
   -3    5    2    -38.93      0.00
   -1    5    2     61.17      0.00
    2    5    2    -21.08      0.00
    3    5    2     49.33      0.00
    4    5    2     -4.57      0.00
    5    5    2    -14.62      0.00
    6    5    2     -7.93      0.00
    7    5    2     -4.61      0.00
    8    5    2      7.79      0.00
    9    5    2      3.96      0.00
   10    5    2      1.25      0.00
   11    5    2      2.11      0.00
   12    5    2     -6.88      0.00
   13    5    2     -2.05      0.00
   16    5    2      3.69      0.00
   17    5    2     -1.54      0.00
   18    5    2      3.38      0.00
   19    5    2     -1.33      0.00
  -14    4    2      1.83      0.00
   -6    4    2     16.22      0.00
   -4    4    2    -17.32      0.00
   -3    4    2      5.89      0.00
    0    4    2    -16.35      0.00
    1    4    2      3.56      0.00
    2    4    2     17.74      0.00
    3    4    2    -26.81      0.00
    4    4    2     15.35      0.00
    5    4    2    -37.23      0.00
    6    4    2     12.28      0.00
    7    4    2      3.42      0.00
    8    4    2      0.45      0.00
    9    4    2      7.78      0.00
   10    4    2     -1.60      0.00
   11    4    2      2.62      0.00
   12    4    2     -0.83      0.00
   16    4    2      1.90      0.00
   17    4    2      0.51      0.00
   18    4    2     -0.99      0.00
   19    4    2      1.22      0.00
  -14    3    2     -0.53      0.00
   -4    3    2    -15.73      0.00
   -3    3    2    -36.78      0.00
    0    3    2     40.66      0.00
    2    3    2     -8.92      0.00
    3    3    2     31.39      0.00
    4    3    2     -4.80      0.00
    5    3    2    -10.95      0.00
    6    3    2     -4.23      0.00
    7    3    2     -3.92      0.00
    9    3    2      3.72      0.00
   10    3    2     -5.52      0.00
   11    3    2     -2.29      0.00
   12    3    2     -9.17      0.00
   14    3    2      1.00      0.00
   15    3    2     -0.54      0.00
   16    3    2      2.41      0.00
   17    3    2     -0.90      0.00
   18    3    2      1.01      0.00
   19    3    2     -0.19      0.00
  -13    2    2     -1.85      0.00
  -10    2    2     -4.34      0.00
   -7    2    2      8.47      0.00
   -6    2    2      4.49      0.00
   -5    2    2     -6.95      0.00
    0    2    2    -42.75      0.00
    2    2    2    -20.74      0.00
    5    2    2    -34.15      0.00
    6    2    2     21.73      0.00
    7    2    2      5.14      0.00
    8    2    2     -4.77      0.00
    9    2    2      6.12      0.00
   10    2    2     -8.16      0.00
   11    2    2     -2.71      0.00
   12    2    2     -3.10      0.00
   13    2    2      3.77      0.00
   15    2    2     -2.64      0.00
   16    2    2      1.90      0.00
   17    2    2      1.72      0.00
   18    2    2     -3.41      0.00
   19    2    2      0.37      0.00
  -15    1    2     -0.26      0.00
  -14    1    2     -0.47      0.00
  -10    1    2      0.79      0.00
   -8    1    2     -3.35      0.00
   -7    1    2     -1.37      0.00
   -6    1    2      3.32      0.00
   -5    1    2     -5.80      0.00
   -3    1    2     -3.89      0.00
    2    1    2     -7.19      0.00
    3    1    2      7.35      0.00
    4    1    2      5.16      0.00
    5    1    2     -2.69      0.00
    6    1    2     -3.64      0.00
    7    1    2      0.49      0.00
    8    1    2      2.48      0.00
    9    1    2     -2.73      0.00
   10    1    2     -2.74      0.00
   12    1    2     -6.51      0.00
   13    1    2      0.92      0.00
   15    1    2     -0.03      0.00
   16    1    2      0.24      0.00
   17    1    2     -0.14      0.00
   18    1    2     -1.07      0.00
   19    1    2      0.55      0.00
  -19    0    2     -1.97      0.00
  -18    0    2     -1.79      0.00
  -17    0    2     -2.67      0.00
  -16    0    2     -8.11      0.00
  -15    0    2     -3.44      0.00
  -14    0    2     -7.42      0.00
  -13    0    2     -4.37      0.00
  -12    0    2      4.28      0.00
  -11    0    2      6.21      0.00
  -10    0    2     -4.52      0.00
   -9    0    2     -6.73      0.00
   -8    0    2     -2.29      0.00
   -7    0    2      9.72      0.00
   -6    0    2      0.92      0.00
   -5    0    2      5.73      0.00
   -4    0    2    -16.81      0.00
   -3    0    2    116.77      0.00
   -2    0    2     37.23      0.00
   -1    0    2     74.74      0.00
    0    0    2    -87.07      0.00
    1    0    2     20.07      0.00
    2    0    2    -32.43      0.00
    3    0    2     -7.46      0.00
    4    0    2    -12.47      0.00
    5    0    2    -19.70      0.00
    6    0    2     23.18      0.00
    7    0    2      1.05      0.00
    8    0    2     -2.33      0.00
    9    0    2      2.79      0.00
   10    0    2    -15.78      0.00
   11    0    2     -1.35      0.00
   12    0    2     -1.43      0.00
   13    0    2      4.19      0.00
   14    0    2      3.96      0.00
   15    0    2     -3.23      0.00
   16    0    2     -0.51      0.00
   17    0    2      2.75      0.00
   18    0    2     -3.68      0.00
   19    0    2     -0.28      0.00
  -19    1    2      0.82      0.00
  -18    1    2      1.76      0.00
  -17    1    2     -0.31      0.00
  -16    1    2      1.07      0.00
  -13    1    2     -3.21      0.00
  -12    1    2     -1.28      0.00
  -11    1    2     -3.85      0.00
   -9    1    2      1.59      0.00
   -4    1    2     -4.90      0.00
   -2    1    2     30.13      0.00
   -1    1    2     18.14      0.00
    0    1    2     18.90      0.00
    1    1    2     30.55      0.00
   11    1    2     -0.88      0.00
   14    1    2      3.09      0.00
  -19    2    2     -0.18      0.00
  -18    2    2     -0.84      0.00
  -17    2    2     -1.30      0.00
  -16    2    2     -5.33      0.00
  -15    2    2     -1.77      0.00
  -14    2    2     -4.39      0.00
  -12    2    2      0.29      0.00
  -11    2    2      3.46      0.00
   -9    2    2     -4.38      0.00
   -8    2    2     -1.79      0.00
   -4    2    2    -14.19      0.00
   -3    2    2     76.55      0.00
   -2    2    2      9.12      0.00
   -1    2    2     47.59      0.00
    1    2    2     13.22      0.00
    3    2    2    -12.90      0.00
    4    2    2     -4.80      0.00
   14    2    2      0.90      0.00
  -19    3    2      0.54      0.00
  -18    3    2      2.57      0.00
  -17    3    2      0.96      0.00
  -16    3    2      2.66      0.00
  -15    3    2     -1.54      0.00
  -13    3    2     -7.53      0.00
  -12    3    2     -4.95      0.00
  -11    3    2     -1.08      0.00
  -10    3    2      3.77      0.00
   -9    3    2     -0.47      0.00
   -8    3    2     -8.32      0.00
   -7    3    2     -2.31      0.00
   -6    3    2      8.26      0.00
   -5    3    2     -7.02      0.00
   -2    3    2     60.14      0.00
   -1    3    2     68.53      0.00
    1    3    2     62.65      0.00
    8    3    2      7.29      0.00
   13    3    2     -1.00      0.00
  -19    4    2      1.35      0.00
  -18    4    2      1.41      0.00
  -17    4    2      2.87      0.00
  -16    4    2     -2.75      0.00
  -15    4    2      2.35      0.00
  -13    4    2     -0.64      0.00
  -12    4    2     -2.04      0.00
  -11    4    2      2.74      0.00
  -10    4    2     -7.70      0.00
   -9    4    2     -0.77      0.00
   -8    4    2      0.05      0.00
   -7    4    2     -2.90      0.00
   -5    4    2    -19.20      0.00
   -2    4    2    -15.04      0.00
   -1    4    2    -17.63      0.00
   13    4    2     -2.26      0.00
   14    4    2     -1.98      0.00
   15    4    2      0.36      0.00
  -19    5    2      0.81      0.00
  -18    5    2      1.31      0.00
  -17    5    2      1.92      0.00
  -16    5    2      0.75      0.00
  -15    5    2     -1.21      0.00
  -12    5    2     -2.46      0.00
  -11    5    2      4.15      0.00
  -10    5    2      2.54      0.00
   -9    5    2      0.00      0.00
   -8    5    2    -10.41      0.00
   -7    5    2     -1.22      0.00
   -6    5    2     15.15      0.00
   -5    5    2    -10.33      0.00
   -4    5    2    -13.54      0.00
   -2    5    2     41.69      0.00
    0    5    2     23.36      0.00
    1    5    2     63.32      0.00
   14    5    2      0.25      0.00
   15    5    2     -1.03      0.00
  -19    6    2      2.97      0.00
  -18    6    2      2.47      0.00
  -17    6    2      5.07      0.00
  -16    6    2     -2.16      0.00
  -15    6    2      2.41      0.00
  -14    6    2      5.10      0.00
  -12    6    2     -2.39      0.00
  -11    6    2      1.86      0.00
  -10    6    2     -4.97      0.00
   -9    6    2      3.51      0.00
   -8    6    2      1.16      0.00
   -7    6    2    -13.45      0.00
   -6    6    2     18.92      0.00
   -5    6    2    -20.85      0.00
   -2    6    2    -35.67      0.00
   -1    6    2    -45.10      0.00
    0    6    2    -24.83      0.00
    1    6    2     -0.04      0.00
    2    6    2     21.91      0.00
   12    6    2      1.23      0.00
   14    6    2     -2.10      0.00
   15    6    2      1.95      0.00
  -19    7    2      0.96      0.00
  -18    7    2      0.75      0.00
  -17    7    2      0.56      0.00
  -16    7    2     -1.04      0.00
  -15    7    2     -0.23      0.00
  -14    7    2      1.61      0.00
  -13    7    2      0.13      0.00
  -12    7    2      0.02      0.00
  -11    7    2      6.66      0.00
  -10    7    2     -0.32      0.00
   -9    7    2      2.06      0.00
   -8    7    2     -6.75      0.00
   -7    7    2     -2.15      0.00
   -4    7    2      7.69      0.00
   -2    7    2      9.84      0.00
    0    7    2    -19.74      0.00
    6    7    2     -6.86      0.00
   12    7    2     -1.70      0.00
   13    7    2      3.64      0.00
   15    7    2     -0.19      0.00
  -19    8    2      1.98      0.00
  -18    8    2      0.95      0.00
  -17    8    2      4.00      0.00
  -16    8    2     -0.79      0.00
  -15    8    2      0.11      0.00
  -14    8    2      2.66      0.00
  -13    8    2     -0.73      0.00
  -12    8    2     -2.97      0.00
  -11    8    2     -0.55      0.00
  -10    8    2      0.58      0.00
   -9    8    2      7.71      0.00
   -8    8    2      4.16      0.00
   -7    8    2    -12.97      0.00
   -6    8    2     14.57      0.00
   -4    8    2     12.97      0.00
   -3    8    2    -38.86      0.00
   -2    8    2    -44.88      0.00
   -1    8    2     -8.35      0.00
    0    8    2    -26.53      0.00
   14    8    2     -3.43      0.00
   15    8    2      1.17      0.00
   16    8    2      0.54      0.00
  -19    9    2     -0.82      0.00
  -18    9    2      0.24      0.00
  -17    9    2      0.96      0.00
  -16    9    2      2.43      0.00
  -15    9    2     -0.89      0.00
  -14    9    2      4.35      0.00
  -13    9    2      0.71      0.00
  -12    9    2     -0.28      0.00
  -11    9    2      9.00      0.00
  -10    9    2      0.22      0.00
   -9    9    2     -0.45      0.00
   -8    9    2      0.19      0.00
   -3    9    2    -15.17      0.00
   -1    9    2      3.64      0.00
    1    9    2     -7.09      0.00
   12    9    2      3.70      0.00
   13    9    2      5.62      0.00
   14    9    2     -5.45      0.00
   15    9    2      2.18      0.00
   16    9    2      1.20      0.00
  -19   10    2     -2.32      0.00
  -18   10    2     -1.76      0.00
  -17   10    2      1.23      0.00
  -16   10    2     -1.58      0.00
  -15   10    2     -1.38      0.00
  -14   10    2      1.02      0.00
  -13   10    2     -3.37      0.00
  -12   10    2     -1.35      0.00
  -11   10    2      1.08      0.00
  -10   10    2     -0.06      0.00
   -9   10    2      6.78      0.00
   -8   10    2      6.19      0.00
    0   10    2    -45.58      0.00
    1   10    2     44.80      0.00
    3   10    2      7.41      0.00
    4   10    2     13.74      0.00
   11   10    2     -1.59      0.00
   12   10    2      1.18      0.00
   13   10    2     -1.90      0.00
   14   10    2     -1.97      0.00
   15   10    2     -0.27      0.00
   16   10    2      0.72      0.00
  -19   11    2     -1.36      0.00
  -18   11    2      2.09      0.00
  -17   11    2      0.83      0.00
  -16   11    2      2.96      0.00
  -15   11    2     -0.65      0.00
  -14   11    2      2.43      0.00
  -13   11    2      1.82      0.00
  -12   11    2      0.33      0.00
  -11   11    2      2.70      0.00
  -10   11    2     -2.85      0.00
   -8   11    2      7.06      0.00
   -3   11    2      2.01      0.00
   -1   11    2     -8.51      0.00
    0   11    2     -3.35      0.00
    4   11    2     -3.35      0.00
   12   11    2     -1.34      0.00
   13   11    2      5.44      0.00
   14   11    2     -4.84      0.00
   15   11    2      0.51      0.00
   16   11    2      1.39      0.00
  -19   12    2     -2.77      0.00
  -18   12    2     -2.24      0.00
  -17   12    2     -2.20      0.00
  -16   12    2     -3.45      0.00
  -15   12    2     -2.87      0.00
  -14   12    2      2.36      0.00
  -13   12    2     -1.48      0.00
  -12   12    2     -0.93      0.00
  -11   12    2      0.11      0.00
  -10   12    2      2.42      0.00
   -9   12    2      4.18      0.00
   -8   12    2      2.15      0.00
   -5   12    2     -4.45      0.00
   -2   12    2      6.68      0.00
   -1   12    2      9.36      0.00
    0   12    2    -27.41      0.00
    1   12    2     38.20      0.00
   13   12    2      3.30      0.00
   14   12    2     -1.18      0.00
   15   12    2     -0.89      0.00
   16   12    2      3.55      0.00
   17   12    2     -0.88      0.00
  -19   13    2      0.72      0.00
  -18   13    2      0.69      0.00
  -17   13    2     -1.34      0.00
  -16   13    2      0.06      0.00
  -15   13    2      0.64      0.00
  -14   13    2      1.40      0.00
  -13   13    2      0.72      0.00
  -12   13    2     -3.99      0.00
  -11   13    2     -1.23      0.00
  -10   13    2     -3.13      0.00
   -9   13    2     -2.49      0.00
   -8   13    2      8.13      0.00
   -7   13    2     -3.49      0.00
   -5   13    2      0.29      0.00
   -3   13    2     18.85      0.00
   -2   13    2      4.18      0.00
   -1   13    2      5.40      0.00
   11   13    2      1.31      0.00
   12   13    2     -1.36      0.00
   13   13    2      5.64      0.00
   14   13    2     -4.18      0.00
   15   13    2     -3.04      0.00
   16   13    2      1.56      0.00
   17   13    2     -4.07      0.00
  -19   14    2     -3.04      0.00
  -18   14    2     -0.78      0.00
  -17   14    2     -0.18      0.00
  -16   14    2     -3.39      0.00
  -15   14    2     -0.46      0.00
  -14   14    2      3.23      0.00
  -13   14    2     -2.75      0.00
  -12   14    2      1.83      0.00
  -11   14    2     -0.71      0.00
  -10   14    2     -0.63      0.00
   -9   14    2     -0.75      0.00
   -8   14    2     -0.55      0.00
   -7   14    2     -6.93      0.00
   -6   14    2     15.47      0.00
   -3   14    2    -14.32      0.00
   -2   14    2     11.75      0.00
   -1   14    2     -9.99      0.00
    2   14    2    -25.09      0.00
   12   14    2      0.35      0.00
   14   14    2     -2.55      0.00
   15   14    2      2.20      0.00
   16   14    2      4.41      0.00
   17   14    2     -1.93      0.00
  -19   15    2     -0.58      0.00
  -18   15    2      0.27      0.00
  -17   15    2     -2.60      0.00
  -16   15    2      0.51      0.00
  -15   15    2     -1.84      0.00
  -14   15    2     -1.07      0.00
  -13   15    2     -0.08      0.00
  -12   15    2     -1.84      0.00
  -11   15    2     -0.91      0.00
   -7   15    2     -2.58      0.00
   -5   15    2      1.82      0.00
   -4   15    2      6.57      0.00
   -3   15    2     23.60      0.00
   -2   15    2     -1.16      0.00
    0   15    2      7.71      0.00
    1   15    2     -4.35      0.00
    3   15    2     -4.68      0.00
    5   15    2    -11.77      0.00
   14   15    2     -4.64      0.00
   15   15    2     -3.25      0.00
   16   15    2      1.61      0.00
   17   15    2     -3.59      0.00
  -19   16    2     -2.42      0.00
  -18   16    2      1.70      0.00
  -17   16    2      3.96      0.00
  -16   16    2     -5.08      0.00
  -15   16    2      1.66      0.00
  -14   16    2      4.22      0.00
  -13   16    2     -2.27      0.00
  -12   16    2      2.19      0.00
  -11   16    2     -1.93      0.00
  -10   16    2     -3.13      0.00
   -9   16    2     -2.22      0.00
   -8   16    2     -4.24      0.00
   -7   16    2     -3.00      0.00
   -4   16    2      4.30      0.00
   -3   16    2    -13.88      0.00
   -1   16    2    -19.75      0.00
    0   16    2     -1.15      0.00
    1   16    2     27.09      0.00
    5   16    2     -4.02      0.00
   12   16    2      3.44      0.00
   15   16    2      3.31      0.00
   16   16    2     -0.88      0.00
   17   16    2     -1.27      0.00
   18   16    2      1.74      0.00
  -19   17    2     -3.08      0.00
  -18   17    2      3.56      0.00
  -17   17    2     -4.43      0.00
  -16   17    2      0.45      0.00
  -15   17    2     -4.72      0.00
  -14   17    2      0.56      0.00
  -13   17    2     -0.92      0.00
  -12   17    2      0.62      0.00
  -10   17    2     -2.18      0.00
   -9   17    2     -0.62      0.00
   -8   17    2     -2.38      0.00
   -3   17    2     21.66      0.00
   -2   17    2    -10.89      0.00
   -1   17    2     12.14      0.00
    0   17    2     -1.00      0.00
    3   17    2     -0.78      0.00
   14   17    2     -2.79      0.00
   16   17    2      2.65      0.00
   17   17    2     -0.68      0.00
   18   17    2     -3.61      0.00
  -19   18    2     -0.16      0.00
  -18   18    2      3.48      0.00
  -17   18    2      3.80      0.00
  -16   18    2     -6.44      0.00
  -15   18    2      2.39      0.00
  -14   18    2      0.85      0.00
  -13   18    2     -1.31      0.00
  -12   18    2      1.81      0.00
  -11   18    2     -1.12      0.00
  -10   18    2     -2.70      0.00
   -9   18    2      3.89      0.00
   -3   18    2     -5.42      0.00
   -2   18    2      3.40      0.00
    0   18    2     -0.90      0.00
    4   18    2      4.34      0.00
    6   18    2      3.90      0.00
   13   18    2      3.17      0.00
   15   18    2      2.58      0.00
   17   18    2     -0.28      0.00
   18   18    2      0.86      0.00
  -19   19    2     -2.61      0.00
  -18   19    2      2.60      0.00
  -17   19    2     -3.51      0.00
  -16   19    2      0.99      0.00
  -15   19    2     -3.99      0.00
  -14   19    2      2.70      0.00
  -13   19    2      0.58      0.00
  -12   19    2     -4.35      0.00
  -11   19    2      5.13      0.00
  -10   19    2     -1.26      0.00
   -9   19    2      1.48      0.00
   -4   19    2      3.35      0.00
   -3   19    2      6.25      0.00
   -2   19    2     -7.66      0.00
   -1   19    2      8.01      0.00
    0   19    2    -17.14      0.00
    1   19    2     -9.81      0.00
    2   19    2      6.96      0.00
    3   19    2      7.32      0.00
    7   19    2    -11.26      0.00
   16   19    2      2.17      0.00
   17   19    2     -0.92      0.00
   18   19    2     -2.07      0.00
  -19   20    2     -1.09      0.00
  -18   20    2      1.67      0.00
  -17   20    2      3.72      0.00
  -16   20    2     -4.84      0.00
  -15   20    2      1.93      0.00
  -14   20    2     -1.64      0.00
  -13   20    2     -2.56      0.00
  -12   20    2      1.63      0.00
  -11   20    2      2.01      0.00
   -3   20    2     -0.87      0.00
   -2   20    2      6.78      0.00
    0   20    2      1.36      0.00
    1   20    2     -0.38      0.00
    6   20    2      4.38      0.00
    7   20    2      5.86      0.00
    9   20    2      2.96      0.00
   17   20    2      2.85      0.00
   18   20    2     -1.96      0.00
  -18   21    2      0.65      0.00
  -17   21    2      3.71      0.00
  -16   21    2      0.00      0.00
  -15   21    2     -0.98      0.00
  -14   21    2      0.21      0.00
  -13   21    2      5.19      0.00
  -12   21    2     -5.22      0.00
  -11   21    2      6.47      0.00
  -10   21    2     -5.68      0.00
   -9   21    2      2.64      0.00
   -4   21    2     -0.39      0.00
   -3   21    2     -6.95      0.00
   -2   21    2      0.34      0.00
    0   21    2    -11.39      0.00
    2   21    2     -4.66      0.00
    5   21    2     -3.11      0.00
    7   21    2     -5.21      0.00
   16   21    2      3.69      0.00
   17   21    2     -3.84      0.00
   18   21    2     -0.32      0.00
  -18   22    2      0.07      0.00
  -17   22    2      1.58      0.00
  -16   22    2     -5.54      0.00
  -15   22    2     -0.23      0.00
  -14   22    2      0.57      0.00
  -13   22    2      0.00      0.00
  -12   22    2      0.30      0.00
  -11   22    2     -0.25      0.00
  -10   22    2     -3.81      0.00
   -9   22    2      4.56      0.00
   -4   22    2     -2.21      0.00
   -3   22    2      6.19      0.00
    0   22    2      8.10      0.00
    5   22    2      3.68      0.00
    6   22    2      2.32      0.00
    9   22    2      4.57      0.00
   10   22    2     -4.02      0.00
   17   22    2      3.09      0.00
   18   22    2     -4.30      0.00
  -18   23    2     -1.27      0.00
  -17   23    2      6.68      0.00
  -16   23    2     -2.15      0.00
  -15   23    2      1.30      0.00
  -14   23    2     -0.29      0.00
  -13   23    2      4.80      0.00
  -12   23    2     -5.67      0.00
  -11   23    2      7.61      0.00
  -10   23    2     -5.46      0.00
   -9   23    2      0.69      0.00
   -4   23    2      0.19      0.00
   -3   23    2    -13.90      0.00
   -2   23    2      4.36      0.00
   -1   23    2      3.14      0.00
    1   23    2      3.94      0.00
    2   23    2     -5.12      0.00
  -18   24    2     -2.18      0.00
  -17   24    2      1.01      0.00
  -16   24    2     -5.50      0.00
  -15   24    2     -1.80      0.00
  -14   24    2     -0.56      0.00
  -13   24    2     -0.08      0.00
  -12   24    2      3.38      0.00
  -11   24    2      1.12      0.00
  -10   24    2     -0.12      0.00
   -9   24    2      2.88      0.00
   -5   24    2      5.08      0.00
   -4   24    2      2.28      0.00
   -3   24    2      7.78      0.00
   -2   24    2     -5.05      0.00
    1   24    2     -6.22      0.00
    3   24    2     -5.99      0.00
    5   24    2     -4.28      0.00
   12   24    2     -0.47      0.00
  -18   25    2     -1.16      0.00
  -17   25    2      4.62      0.00
  -16   25    2     -0.11      0.00
  -15   25    2     -1.61      0.00
  -14   25    2     -1.29      0.00
  -13   25    2      1.18      0.00
  -12   25    2     -2.81      0.00
  -11   25    2      3.75      0.00
  -10   25    2     -2.52      0.00
   -9   25    2      1.22      0.00
   -5   25    2    -10.08      0.00
   -4   25    2      3.35      0.00
   -3   25    2    -10.34      0.00
   -2   25    2      4.70      0.00
   -1   25    2      3.78      0.00
    0   25    2      2.42      0.00
    3   25    2      5.00      0.00
    5   25    2      0.93      0.00
    7   25    2      1.55      0.00
    8   25    2      1.86      0.00
    9   25    2      6.29      0.00
   12   25    2     -1.11      0.00
   13   25    2      4.16      0.00
  -18   26    2     -4.23      0.00
  -17   26    2      3.98      0.00
  -16   26    2     -2.65      0.00
  -15   26    2     -2.44      0.00
  -14   26    2      0.39      0.00
  -13   26    2     -0.25      0.00
  -12   26    2      2.05      0.00
  -11   26    2     -0.70      0.00
  -10   26    2     -0.08      0.00
   -5   26    2      3.86      0.00
   -4   26    2      1.71      0.00
   -3   26    2      1.63      0.00
   -1   26    2      4.92      0.00
    0   26    2      2.14      0.00
    1   26    2     -2.32      0.00
    2   26    2     -0.53      0.00
    3   26    2     -6.18      0.00
   10   26    2     -0.46      0.00
   12   26    2      2.64      0.00
   13   26    2     -2.62      0.00
  -18   27    2      2.70      0.00
  -17   27    2      2.39      0.00
  -16   27    2      1.18      0.00
  -15   27    2     -5.17      0.00
  -14   27    2     -0.58      0.00
  -13   27    2     -2.71      0.00
  -12   27    2      0.74      0.00
  -11   27    2      2.90      0.00
  -10   27    2     -0.75      0.00
   -5   27    2     -6.90      0.00
   -4   27    2      4.64      0.00
   -3   27    2     -3.79      0.00
   -2   27    2     -0.65      0.00
   -1   27    2      3.54      0.00
    0   27    2      4.95      0.00
    1   27    2      5.18      0.00
    2   27    2     -1.58      0.00
    3   27    2      2.62      0.00
    8   27    2     -2.59      0.00
   10   27    2     -1.15      0.00
   11   27    2      5.11      0.00
   12   27    2     -0.78      0.00
   13   27    2      0.67      0.00
   14   27    2     -1.45      0.00
  -18   28    2     -2.53      0.00
  -17   28    2      2.32      0.00
  -16   28    2      0.14      0.00
  -15   28    2     -0.77      0.00
  -14   28    2      3.20      0.00
  -13   28    2     -2.68      0.00
  -12   28    2     -0.52      0.00
  -11   28    2     -4.46      0.00
  -10   28    2     -1.67      0.00
   -9   28    2      0.75      0.00
   -5   28    2      5.26      0.00
   -3   28    2     -3.33      0.00
   -1   28    2      2.74      0.00
    0   28    2      1.06      0.00
    3   28    2     -2.92      0.00
    9   28    2      3.90      0.00
   11   28    2     -3.60      0.00
   12   28    2      3.98      0.00
   13   28    2     -3.49      0.00
   14   28    2      2.66      0.00
   16   28    2      1.60      0.00
  -18   29    2      2.18      0.00
  -17   29    2     -1.78      0.00
  -16   29    2      1.45      0.00
  -15   29    2     -5.40      0.00
  -14   29    2      0.05      0.00
  -13   29    2     -3.01      0.00
  -12   29    2      0.33      0.00
  -11   29    2      4.04      0.00
  -10   29    2      1.65      0.00
   -5   29    2     -2.61      0.00
   -4   29    2      1.49      0.00
    2   29    2     -2.19      0.00
    3   29    2      1.97      0.00
    6   29    2      3.88      0.00
    8   29    2     -0.70      0.00
   11   29    2      0.91      0.00
   12   29    2      1.25      0.00
   13   29    2     -4.67      0.00
   14   29    2     -0.68      0.00
   15   29    2      1.47      0.00
  -18   30    2     -1.44      0.00
  -17   30    2      2.10      0.00
  -16   30    2      4.17      0.00
  -14   30    2      2.61      0.00
  -13   30    2     -7.18      0.00
  -12   30    2      1.42      0.00
  -11   30    2     -0.56      0.00
   -4   30    2     -0.51      0.00
    1   30    2     -2.34      0.00
   11   30    2     -2.45      0.00
   12   30    2      2.26      0.00
   13   30    2     -2.99      0.00
   14   30    2     -1.06      0.00
   15   30    2     -1.98      0.00
   16   30    2      4.36      0.00
  -17   31    2     -1.18      0.00
  -12   31    2     -0.14      0.00
  -11   31    2      1.84      0.00
  -10   31    2     -2.66      0.00
   -9   31    2      2.00      0.00
   -3   31    2      6.75      0.00
   -1   31    2      0.34      0.00
    8   31    2     -3.50      0.00
   11   31    2     -1.98      0.00
   12   31    2      1.83      0.00
   13   31    2     -5.45      0.00
   14   31    2     -1.89      0.00
   15   31    2     -1.27      0.00
   16   31    2     -0.75      0.00
   17   31    2      1.59      0.00
  -15   32    2     -3.41      0.00
   -8   32    2     -3.99      0.00
   -2   32    2     -4.47      0.00
   -1   32    2      1.06      0.00
   10   32    2     -0.82      0.00
   11   32    2     -0.32      0.00
   13   32    2      2.96      0.00
   15   32    2     -2.66      0.00
   16   32    2      1.40      0.00
   17   32    2     -3.90      0.00
  -15   33    2     -1.66      0.00
  -12   33    2     -1.81      0.00
  -11   33    2      2.74      0.00
   -2   33    2     -1.66      0.00
   -1   33    2      0.94      0.00
   12   33    2      3.18      0.00
   13   33    2     -1.37      0.00
   14   33    2     -2.60      0.00
   15   33    2     -0.51      0.00
   16   33    2     -0.87      0.00
   17   33    2      0.01      0.00
  -17   34    2      2.21      0.00
  -16   34    2      2.22      0.00
  -15   34    2     -0.29      0.00
  -14   34    2      4.13      0.00
  -13   34    2     -5.55      0.00
  -11   34    2      1.08      0.00
   -9   34    2      2.23      0.00
   -2   34    2     -0.58      0.00
    0   34    2     -2.51      0.00
    3   34    2     -1.74      0.00
   13   34    2      6.68      0.00
   14   34    2     -5.59      0.00
   15   34    2      1.92      0.00
   16   34    2     -1.60      0.00
   17   34    2     -3.22      0.00
  -17   35    2      1.74      0.00
  -16   35    2      3.21      0.00
  -15   35    2      2.53      0.00
  -14   35    2      4.43      0.00
  -13   35    2     -0.22      0.00
  -12   35    2     -1.09      0.00
  -11   35    2      3.16      0.00
  -10   35    2     -2.04      0.00
   -9   35    2      2.31      0.00
   -8   35    2     -1.97      0.00
   -7   35    2     -1.57      0.00
   -5   35    2     -4.42      0.00
   -4   35    2     -0.33      0.00
   -3   35    2      3.30      0.00
   -2   35    2      3.44      0.00
   13   35    2      1.82      0.00
   14   35    2      1.78      0.00
   15   35    2      0.56      0.00
   16   35    2     -1.77      0.00
   17   35    2     -0.23      0.00
  -17   36    2      2.88      0.00
  -16   36    2      1.39      0.00
  -15   36    2     -1.46      0.00
  -14   36    2      2.61      0.00
  -13   36    2      0.00      0.00
  -12   36    2      3.44      0.00
  -11   36    2      2.68      0.00
  -10   36    2     -0.91      0.00
   -9   36    2      3.06      0.00
   -8   36    2     -3.74      0.00
   -7   36    2      7.74      0.00
   -6   36    2     -2.02      0.00
   -5   36    2     -2.98      0.00
   -4   36    2      1.95      0.00
   -2   36    2     -0.88      0.00
    0   36    2      0.82      0.00
    1   36    2     -1.64      0.00
    2   36    2     -0.04      0.00
    3   36    2     -1.33      0.00
    7   36    2      3.20      0.00
   12   36    2     -0.32      0.00
   13   36    2      6.80      0.00
   14   36    2     -3.59      0.00
   15   36    2      2.85      0.00
   16   36    2      0.50      0.00
   17   36    2      0.27      0.00
  -17   37    2      3.20      0.00
  -16   37    2      0.87      0.00
  -15   37    2      2.54      0.00
  -14   37    2      4.76      0.00
  -13   37    2      1.48      0.00
  -12   37    2     -1.50      0.00
  -11   37    2      2.62      0.00
  -10   37    2     -1.56      0.00
   -9   37    2      2.23      0.00
   -8   37    2     -0.18      0.00
   -7   37    2      0.18      0.00
   -6   37    2     -1.12      0.00
   -5   37    2     -2.15      0.00
   -4   37    2      3.33      0.00
   -3   37    2      0.35      0.00
   -2   37    2      3.25      0.00
    0   37    2      2.13      0.00
    1   37    2     -3.77      0.00
    3   37    2     -0.53      0.00
    5   37    2      1.14      0.00
   10   37    2      1.91      0.00
   13   37    2      1.81      0.00
   14   37    2      4.85      0.00
   16   37    2      1.34      0.00
  -16   38    2     -0.76      0.00
  -15   38    2     -0.94      0.00
  -14   38    2      3.86      0.00
  -13   38    2      1.81      0.00
  -12   38    2      0.87      0.00
  -11   38    2      2.11      0.00
  -10   38    2     -1.18      0.00
   -9   38    2      4.05      0.00
   -8   38    2     -3.64      0.00
   -7   38    2      4.06      0.00
   -6   38    2      0.67      0.00
   -5   38    2     -0.09      0.00
   -2   38    2     -0.01      0.00
   -1   38    2     -2.17      0.00
    2   38    2      0.01      0.00
    4   38    2      3.46      0.00
   13   38    2      2.93      0.00
   14   38    2     -1.31      0.00
   15   38    2      2.75      0.00
   16   38    2      2.96      0.00
  -16   39    2      0.97      0.00
  -15   39    2      1.13      0.00
  -14   39    2      2.28      0.00
  -13   39    2     -1.38      0.00
  -12   39    2      0.28      0.00
  -11   39    2      2.19      0.00
  -10   39    2      0.53      0.00
   -9   39    2      0.75      0.00
   -8   39    2     -3.44      0.00
   -7   39    2      3.93      0.00
   -6   39    2      3.58      0.00
   -5   39    2      1.91      0.00
   -4   39    2      2.23      0.00
   -3   39    2      2.71      0.00
   -1   39    2     -6.65      0.00
    1   39    2     -3.95      0.00
    3   39    2      0.80      0.00
    9   39    2      3.24      0.00
   10   39    2      1.56      0.00
   12   39    2      1.48      0.00
   13   39    2      0.90      0.00
   14   39    2      4.51      0.00
   15   39    2      1.20      0.00
   16   39    2      0.04      0.00
  -16   40    2      0.12      0.00
  -15   40    2     -1.74      0.00
  -14   40    2      2.61      0.00
  -13   40    2      1.03      0.00
  -12   40    2     -1.58      0.00
  -11   40    2      2.32      0.00
  -10   40    2     -2.48      0.00
   -9   40    2      0.93      0.00
   -8   40    2     -1.86      0.00
   -7   40    2      2.57      0.00
   -6   40    2      0.32      0.00
   -3   40    2     -0.91      0.00
   -1   40    2     -0.48      0.00
    0   40    2      1.23      0.00
    6   40    2     -0.41      0.00
    8   40    2     -2.69      0.00
    9   40    2     -1.01      0.00
   10   40    2      0.44      0.00
   11   40    2      1.78      0.00
   12   40    2     -3.22      0.00
   13   40    2      0.77      0.00
   14   40    2      0.08      0.00
   15   40    2      2.03      0.00
   16   40    2      4.25      0.00
  -16   41    2      1.65      0.00
  -15   41    2     -2.98      0.00
  -14   41    2      0.74      0.00
  -13   41    2     -4.59      0.00
  -12   41    2      3.90      0.00
  -11   41    2     -0.52      0.00
  -10   41    2      0.44      0.00
   -9   41    2      2.98      0.00
   -8   41    2      0.03      0.00
   -7   41    2      3.65      0.00
   -6   41    2      1.07      0.00
   -2   41    2     -0.51      0.00
    0   41    2      1.72      0.00
    1   41    2     -2.91      0.00
    9   41    2      5.47      0.00
   12   41    2     -2.13      0.00
   13   41    2      1.35      0.00
   15   41    2      1.18      0.00
   16   41    2     -1.42      0.00
  -16   42    2      1.10      0.00
  -15   42    2     -2.26      0.00
  -14   42    2      1.22      0.00
  -13   42    2      0.01      0.00
  -12   42    2     -3.81      0.00
  -11   42    2      1.13      0.00
  -10   42    2     -3.17      0.00
   -9   42    2     -0.66      0.00
   -8   42    2     -2.46      0.00
   -7   42    2     -2.16      0.00
   -6   42    2      1.64      0.00
   -1   42    2     -0.71      0.00
    0   42    2      0.08      0.00
    1   42    2     -3.90      0.00
    2   42    2     -2.30      0.00
    3   42    2      1.17      0.00
    4   42    2      2.68      0.00
   11   42    2      2.68      0.00
   12   42    2     -1.21      0.00
   13   42    2      1.53      0.00
   14   42    2     -2.43      0.00
   15   42    2      1.01      0.00
   16   42    2      1.64      0.00
  -16   43    2      0.07      0.00
  -15   43    2     -3.59      0.00
  -14   43    2      2.58      0.00
  -13   43    2     -4.77      0.00
  -12   43    2      3.70      0.00
  -11   43    2     -2.66      0.00
  -10   43    2     -0.37      0.00
   -9   43    2      3.78      0.00
   -8   43    2      1.33      0.00
   -7   43    2      0.94      0.00
   -6   43    2      0.28      0.00
   -1   43    2     -2.17      0.00
    3   43    2      0.84      0.00
    4   43    2     -3.55      0.00
    9   43    2      4.36      0.00
   11   43    2      1.93      0.00
   12   43    2     -2.84      0.00
   13   43    2      1.93      0.00
   14   43    2     -3.71      0.00
   15   43    2      3.59      0.00
  -15   44    2      1.37      0.00
  -14   44    2      2.05      0.00
  -13   44    2     -3.40      0.00
  -12   44    2     -4.66      0.00
  -11   44    2      1.66      0.00
  -10   44    2     -4.79      0.00
   -9   44    2     -3.00      0.00
   -8   44    2     -2.96      0.00
   -7   44    2     -3.26      0.00
   -2   44    2      7.07      0.00
   -1   44    2     -2.50      0.00
    0   44    2     -0.44      0.00
    1   44    2     -0.68      0.00
    2   44    2     -0.22      0.00
    3   44    2     -3.36      0.00
   12   44    2      0.44      0.00
   13   44    2      0.87      0.00
   15   44    2      2.13      0.00
  -15   45    2      0.86      0.00
  -14   45    2      0.41      0.00
  -13   45    2     -2.54      0.00
  -12   45    2      4.19      0.00
  -11   45    2     -1.55      0.00
  -10   45    2     -2.89      0.00
   -9   45    2      3.55      0.00
   -8   45    2     -1.14      0.00
   -7   45    2     -1.85      0.00
   -2   45    2      2.65      0.00
    0   45    2      1.42      0.00
    2   45    2     -6.72      0.00
   10   45    2     -5.65      0.00
   12   45    2      0.26      0.00
   13   45    2      3.10      0.00
   14   45    2     -0.60      0.00
   15   45    2      1.47      0.00
  -15   46    2      1.14      0.00
  -14   46    2      2.85      0.00
  -13   46    2     -1.81      0.00
  -12   46    2     -2.57      0.00
  -11   46    2      1.07      0.00
  -10   46    2     -5.72      0.00
   -9   46    2     -3.61      0.00
   -8   46    2     -2.10      0.00
   -7   46    2      0.19      0.00
    0   46    2      1.38      0.00
    9   46    2      2.90      0.00
   12   46    2     -0.65      0.00
   13   46    2      1.56      0.00
   14   46    2     -4.69      0.00
  -15   47    2      1.76      0.00
  -14   47    2      1.20      0.00
  -13   47    2      0.62      0.00
  -12   47    2      1.72      0.00
  -11   47    2      0.68      0.00
  -10   47    2     -1.80      0.00
   -9   47    2      3.60      0.00
   -8   47    2     -3.93      0.00
   -7   47    2     -3.01      0.00
    0   47    2      1.38      0.00
    1   47    2      2.87      0.00
    2   47    2     -0.56      0.00
    9   47    2      3.46      0.00
   10   47    2     -4.71      0.00
   11   47    2      3.77      0.00
   12   47    2      4.20      0.00
   14   47    2     -0.34      0.00
   15   47    2     -1.35      0.00
  -14   48    2      4.84      0.00
  -13   48    2     -2.23      0.00
  -12   48    2     -1.62      0.00
  -11   48    2      2.56      0.00
  -10   48    2     -5.33      0.00
   -9   48    2     -2.69      0.00
   -8   48    2     -0.78      0.00
   -2   48    2      3.17      0.00
    0   48    2     -1.39      0.00
    1   48    2      4.15      0.00
    2   48    2     -0.53      0.00
    4   48    2      1.09      0.00
   11   48    2      2.02      0.00
   12   48    2      0.13      0.00
   13   48    2      1.91      0.00
   14   48    2     -2.33      0.00
  -14   49    2      2.45      0.00
  -13   49    2      0.63      0.00
  -12   49    2      1.81      0.00
  -11   49    2      1.26      0.00
  -10   49    2     -0.73      0.00
   -9   49    2      1.68      0.00
   -8   49    2     -7.96      0.00
    1   49    2     -0.78      0.00
    2   49    2      2.44      0.00
    3   49    2      3.74      0.00
   12   49    2      1.46      0.00
   13   49    2      1.22      0.00
   14   49    2      0.30      0.00
  -14   50    2      3.57      0.00
  -13   50    2     -3.33      0.00
  -12   50    2     -2.18      0.00
  -11   50    2      3.42      0.00
  -10   50    2     -1.66      0.00
   -9   50    2     -0.17      0.00
   -8   50    2     -0.17      0.00
    0   50    2     -2.67      0.00
    2   50    2     -0.68      0.00
    3   50    2     -0.34      0.00
    8   50    2     -4.10      0.00
   10   50    2     -1.13      0.00
   12   50    2      0.99      0.00
   13   50    2      0.79      0.00
   14   50    2      0.96      0.00
  -14   51    2      2.27      0.00
  -13   51    2     -0.35      0.00
  -12   51    2      2.13      0.00
  -11   51    2      1.06      0.00
  -10   51    2     -1.32      0.00
   -9   51    2     -1.05      0.00
   -8   51    2     -5.24      0.00
   -1   51    2      0.27      0.00
    0   51    2      0.01      0.00
    1   51    2     -2.16      0.00
    3   51    2      3.06      0.00
    5   51    2      2.53      0.00
    8   51    2      3.66      0.00
   12   51    2     -1.61      0.00
   13   51    2      2.73      0.00
  -13   52    2     -1.23      0.00
  -12   52    2     -1.78      0.00
  -11   52    2      0.89      0.00
  -10   52    2      1.06      0.00
   -9   52    2      4.01      0.00
    1   52    2      0.34      0.00
    2   52    2     -0.59      0.00
    3   52    2     -1.46      0.00
    9   52    2      3.51      0.00
   13   52    2     -1.84      0.00
  -13   53    2      1.07      0.00
  -12   53    2     -2.17      0.00
  -11   53    2     -0.04      0.00
  -10   53    2     -0.21      0.00
   -9   53    2      0.19      0.00
    1   53    2     -0.74      0.00
    2   53    2     -2.43      0.00
    3   53    2      3.87      0.00
   12   53    2     -1.49      0.00
   13   53    2      1.88      0.00
  -13   54    2     -0.26      0.00
  -12   54    2     -0.88      0.00
  -11   54    2      0.27      0.00
  -10   54    2      1.12      0.00
   -9   54    2      2.08      0.00
    9   54    2      1.74      0.00
   12   54    2      6.10      0.00
   13   54    2     -2.69      0.00
  -13   55    2      3.19      0.00
  -12   55    2     -1.38      0.00
  -11   55    2     -0.14      0.00
  -10   55    2     -3.22      0.00
   -9   55    2      1.72      0.00
   12   55    2     -1.59      0.00
  -12   56    2      1.70      0.00
  -11   56    2     -1.24      0.00
  -10   56    2      1.68      0.00
   -9   56    2      0.70      0.00
   -8   56    2     -1.32      0.00
   10   56    2      1.20      0.00
  -12   57    2      0.67      0.00
  -11   57    2      0.88      0.00
  -10   57    2     -2.66      0.00
   -9   57    2      1.63      0.00
   -8   57    2      0.16      0.00
   -3   57    2      1.53      0.00
    3   57    2     -0.60      0.00
  -12   58    2      2.88      0.00
  -11   58    2     -0.99      0.00
  -10   58    2      1.54      0.00
   -9   58    2     -1.02      0.00
   -8   58    2     -0.35      0.00
   -2   58    2      0.54      0.00
   -1   58    2     -1.59      0.00
    0   58    2      3.92      0.00
    1   58    2     -0.11      0.00
    2   58    2     -4.27      0.00
    3   58    2     -2.88      0.00
   11   58    2     -3.49      0.00
  -11   59    2      0.20      0.00
  -10   59    2     -0.65      0.00
   -9   59    2      2.81      0.00
   -8   59    2      0.60      0.00
   -7   59    2     -3.12      0.00
   -5   59    2     -2.86      0.00
   -4   59    2      2.18      0.00
   -3   59    2     -1.02      0.00
    2   59    2      0.98      0.00
    4   59    2     -0.84      0.00
  -11   60    2     -1.46      0.00
  -10   60    2      1.52      0.00
   -9   60    2     -2.26      0.00
   -8   60    2     -0.57      0.00
   -4   60    2     -3.08      0.00
   -3   60    2     -1.61      0.00
   -1   60    2     -2.05      0.00
    2   60    2     -4.24      0.00
    3   60    2     -1.64      0.00
    9   60    2      0.86      0.00
   10   60    2      1.30      0.00
  -10   61    2     -1.64      0.00
   -9   61    2      0.10      0.00
   -4   61    2      5.74      0.00
    1   61    2     -0.57      0.00
    2   61    2      0.98      0.00
    3   61    2      1.49      0.00
    5   61    2      2.20      0.00
   10   61    2      0.36      0.00
   -4   62    2     -3.80      0.00
    1   62    2      1.72      0.00
    2   62    2     -2.82      0.00
   10   62    2      1.50      0.00
   -4   63    2      2.59      0.00
   -2   63    2     -2.48      0.00
    2   63    2     -1.15      0.00
    3   63    2     -1.66      0.00
    2   64    2     -2.63      0.00
    3   64    2      0.94      0.00
   -5   67    2      0.16      0.00
   -4   67    2     -0.94      0.00
   -7   68    2      0.11      0.00
   -6   68    2      2.24      0.00
   -5   68    2      2.17      0.00
   -4   68    2      1.58      0.00
    7   68    2     -2.81      0.00
   -6   69    2     -0.27      0.00
   -5   69    2      1.29      0.00
   -4   69    2     -0.82      0.00
   -5   70    2      0.14      0.00
   -4   70    2      2.44      0.00
   -3   70    2     -0.99      0.00
   -4   71    2      1.89      0.00
   -3   71    2      3.14      0.00
   -3   72    2      1.92      0.00
    1   72    3     -3.91      0.00
    2   72    3     -2.19      0.00
   -4   71    3     -3.58      0.00
    0   71    3      0.88      0.00
    1   71    3      2.40      0.00
    2   71    3      1.67      0.00
    3   71    3     -1.78      0.00
    4   71    3      0.19      0.00
   -5   70    3     -2.43      0.00
   -4   70    3      1.77      0.00
    0   70    3      4.44      0.00
    1   70    3     -1.11      0.00
    2   70    3     -1.35      0.00
    3   70    3     -1.07      0.00
    4   70    3     -2.10      0.00
    5   70    3      0.23      0.00
   -6   69    3     -0.88      0.00
   -5   69    3      1.93      0.00
   -4   69    3     -0.15      0.00
   -3   69    3      2.65      0.00
    0   69    3     -2.05      0.00
    1   69    3     -0.46      0.00
    2   69    3      1.89      0.00
    3   69    3      0.82      0.00
    5   69    3     -0.22      0.00
    6   69    3     -0.73      0.00
   -7   68    3     -0.09      0.00
   -6   68    3     -2.05      0.00
   -5   68    3      0.06      0.00
   -4   68    3      3.31      0.00
   -3   68    3      5.97      0.00
   -1   68    3     -0.81      0.00
    0   68    3      2.03      0.00
    1   68    3     -2.50      0.00
    2   68    3     -3.45      0.00
    3   68    3     -0.33      0.00
    4   68    3     -1.91      0.00
    6   68    3     -2.92      0.00
   -7   67    3     -3.43      0.00
   -6   67    3     -0.20      0.00
   -5   67    3     -0.44      0.00
   -4   67    3      3.09      0.00
   -3   67    3     -0.87      0.00
   -2   67    3      0.09      0.00
   -1   67    3     -0.90      0.00
    0   67    3     -0.97      0.00
    1   67    3     -1.02      0.00
    2   67    3     -1.76      0.00
    3   67    3      0.83      0.00
    4   67    3      0.73      0.00
    5   67    3      1.42      0.00
    6   67    3     -0.74      0.00
    7   67    3      3.31      0.00
   -8   66    3     -0.64      0.00
   -7   66    3      1.34      0.00
   -6   66    3     -1.50      0.00
   -5   66    3      2.48      0.00
   -4   66    3      1.25      0.00
   -3   66    3      5.73      0.00
   -2   66    3     -1.58      0.00
   -1   66    3      0.60      0.00
    0   66    3     -0.72      0.00
    1   66    3     -1.69      0.00
    2   66    3     -0.79      0.00
    3   66    3      0.55      0.00
    4   66    3     -2.40      0.00
    5   66    3      1.87      0.00
    6   66    3     -3.29      0.00
    7   66    3      0.53      0.00
    8   66    3      2.04      0.00
   -8   65    3      0.68      0.00
   -7   65    3     -2.43      0.00
   -6   65    3      0.77      0.00
   -4   65    3      4.03      0.00
   -3   65    3     -6.90      0.00
   -2   65    3     -2.41      0.00
   -1   65    3     -1.52      0.00
    0   65    3      1.09      0.00
    1   65    3     -1.72      0.00
    2   65    3     -1.84      0.00
    4   65    3     -0.89      0.00
    5   65    3      0.28      0.00
    6   65    3     -1.17      0.00
    7   65    3      3.90      0.00
   -9   64    3     -1.87      0.00
   -8   64    3     -1.27      0.00
   -7   64    3      2.25      0.00
   -6   64    3     -2.29      0.00
   -3   64    3      5.75      0.00
   -2   64    3     -3.02      0.00
   -1   64    3     -1.44      0.00
    0   64    3      0.34      0.00
    1   64    3     -0.40      0.00
    2   64    3      2.08      0.00
    3   64    3      1.91      0.00
    4   64    3     -3.21      0.00
    5   64    3      1.46      0.00
    6   64    3     -3.41      0.00
    7   64    3     -0.02      0.00
    9   64    3     -1.17      0.00
   -9   63    3      1.44      0.00
   -8   63    3     -0.88      0.00
   -7   63    3     -0.32      0.00
   -6   63    3      2.42      0.00
   -3   63    3     -7.96      0.00
   -2   63    3     -1.62      0.00
   -1   63    3     -3.30      0.00
    0   63    3     -0.31      0.00
    4   63    3     -0.81      0.00
    5   63    3     -1.41      0.00
    6   63    3     -0.12      0.00
    7   63    3      2.73      0.00
    9   63    3     -3.77      0.00
   -8   62    3      1.09      0.00
   -7   62    3      0.62      0.00
   -6   62    3     -3.51      0.00
   -3   62    3      4.74      0.00
   -2   62    3     -0.90      0.00
   -1   62    3      1.99      0.00
    0   62    3      2.79      0.00
    5   62    3      0.93      0.00
    6   62    3     -1.69      0.00
    7   62    3     -0.47      0.00
    8   62    3      2.15      0.00
    9   62    3     -2.07      0.00
   10   62    3      1.08      0.00
   -6   61    3     -0.40      0.00
   -3   61    3     -3.31      0.00
   -2   61    3     -1.18      0.00
   -1   61    3     -4.04      0.00
    0   61    3      0.95      0.00
    1   61    3     -0.12      0.00
    2   61    3      1.88      0.00
    4   61    3      1.45      0.00
    5   61    3     -0.41      0.00
    6   61    3      2.14      0.00
    7   61    3      0.40      0.00
    8   61    3      4.69      0.00
    9   61    3     -4.71      0.00
   -6   60    3     -0.47      0.00
   -3   60    3      4.22      0.00
   -2   60    3     -1.08      0.00
   -1   60    3      1.60      0.00
    0   60    3      2.45      0.00
    4   60    3     -3.41      0.00
    5   60    3      1.32      0.00
    6   60    3      1.50      0.00
    7   60    3     -3.61      0.00
    8   60    3     -2.37      0.00
    9   60    3     -1.70      0.00
   11   60    3     -0.88      0.00
   -3   59    3     -0.44      0.00
   -2   59    3      1.16      0.00
   -1   59    3     -2.18      0.00
    0   59    3     -1.57      0.00
    2   59    3      2.24      0.00
    4   59    3     -0.83      0.00
    5   59    3     -0.84      0.00
    6   59    3      1.76      0.00
    7   59    3      0.04      0.00
    8   59    3      1.31      0.00
    9   59    3     -1.99      0.00
   10   59    3      5.83      0.00
   11   59    3     -2.10      0.00
   -2   58    3     -4.92      0.00
   -1   58    3      2.76      0.00
    2   58    3      0.18      0.00
    4   58    3     -0.65      0.00
    5   58    3     -1.79      0.00
    6   58    3      1.85      0.00
    7   58    3     -2.37      0.00
    8   58    3     -3.57      0.00
    9   58    3     -0.39      0.00
   10   58    3     -3.41      0.00
   11   58    3     -0.61      0.00
   -5   57    3      4.21      0.00
   -3   57    3      2.86      0.00
   -2   57    3      0.94      0.00
   -1   57    3     -1.96      0.00
    0   57    3     -3.31      0.00
    1   57    3      1.85      0.00
    2   57    3      0.33      0.00
    3   57    3     -2.63      0.00
    4   57    3     -2.57      0.00
    5   57    3      1.10      0.00
    6   57    3     -2.46      0.00
    7   57    3      0.87      0.00
    8   57    3     -0.63      0.00
   10   57    3      5.84      0.00
   11   57    3      0.84      0.00
   -5   56    3     -0.43      0.00
   -4   56    3     -2.40      0.00
   -3   56    3      0.25      0.00
   -2   56    3     -5.17      0.00
   -1   56    3      4.16      0.00
    0   56    3      0.15      0.00
    1   56    3     -1.07      0.00
    2   56    3     -1.13      0.00
    3   56    3     -1.86      0.00
    4   56    3      1.69      0.00
    5   56    3     -1.07      0.00
    6   56    3      2.20      0.00
    7   56    3     -0.60      0.00
    8   56    3     -1.19      0.00
    9   56    3      6.54      0.00
   10   56    3     -4.36      0.00
   11   56    3     -0.28      0.00
   -5   55    3      0.47      0.00
   -4   55    3      4.56      0.00
   -3   55    3      2.76      0.00
   -2   55    3      0.36      0.00
   -1   55    3     -0.95      0.00
    0   55    3     -0.57      0.00
    1   55    3     -1.70      0.00
    2   55    3     -1.82      0.00
    3   55    3     -2.66      0.00
    4   55    3     -2.37      0.00
    5   55    3      1.79      0.00
    6   55    3     -1.68      0.00
    7   55    3      1.83      0.00
    8   55    3     -1.93      0.00
    9   55    3      0.29      0.00
   10   55    3      3.07      0.00
   11   55    3      1.18      0.00
   -6   54    3      0.21      0.00
   -5   54    3      0.20      0.00
   -4   54    3     -2.98      0.00
   -3   54    3     -0.50      0.00
   -2   54    3     -6.57      0.00
   -1   54    3     -0.30      0.00
    0   54    3     -0.61      0.00
    2   54    3     -0.94      0.00
    3   54    3     -0.97      0.00
    4   54    3      4.40      0.00
    5   54    3      2.10      0.00
    6   54    3      1.18      0.00
    7   54    3     -0.07      0.00
    9   54    3      8.66      0.00
   10   54    3     -3.38      0.00
   11   54    3      2.91      0.00
   -6   53    3      1.73      0.00
   -5   53    3     -2.31      0.00
   -4   53    3      0.77      0.00
   -3   53    3     -1.59      0.00
   -2   53    3      1.65      0.00
   -1   53    3      0.02      0.00
    1   53    3     -2.51      0.00
    3   53    3     -2.47      0.00
    4   53    3     -1.26      0.00
    5   53    3     -2.05      0.00
    6   53    3     -0.60      0.00
    7   53    3      0.09      0.00
    8   53    3      1.29      0.00
   10   53    3      3.46      0.00
   11   53    3      2.18      0.00
   -6   52    3     -1.19      0.00
   -5   52    3      1.97      0.00
   -4   52    3     -0.33      0.00
   -3   52    3     -1.31      0.00
   -2   52    3     -5.54      0.00
    0   52    3     -0.42      0.00
    2   52    3     -1.86      0.00
    3   52    3     -0.34      0.00
    5   52    3      3.15      0.00
    6   52    3     -0.25      0.00
    7   52    3      1.23      0.00
    8   52    3     -0.11      0.00
   11   52    3      2.61      0.00
   12   52    3      2.09      0.00
   -7   51    3      3.37      0.00
   -6   51    3      1.84      0.00
   -5   51    3     -3.16      0.00
   -4   51    3      1.14      0.00
   -3   51    3     -2.06      0.00
   -2   51    3      0.38      0.00
    0   51    3      1.66      0.00
    3   51    3     -1.05      0.00
    4   51    3     -0.34      0.00
    5   51    3     -2.74      0.00
    6   51    3     -0.71      0.00
    7   51    3     -3.67      0.00
   12   51    3     -1.69      0.00
   -7   50    3     -2.72      0.00
   -6   50    3     -0.59      0.00
   -5   50    3     -1.90      0.00
   -4   50    3      1.49      0.00
   -3   50    3      1.20      0.00
   -2   50    3     -0.41      0.00
    0   50    3     -0.14      0.00
    2   50    3     -2.33      0.00
    3   50    3     -2.73      0.00
    6   50    3      1.91      0.00
    7   50    3      0.96      0.00
    8   50    3      1.67      0.00
    9   50    3      5.58      0.00
   10   50    3     -0.07      0.00
   -6   49    3      3.11      0.00
   -5   49    3     -0.80      0.00
   -4   49    3      0.16      0.00
   -3   49    3      0.12      0.00
   -2   49    3      1.71      0.00
   -1   49    3      1.70      0.00
    0   49    3     -2.22      0.00
    1   49    3      3.69      0.00
    3   49    3      2.82      0.00
    4   49    3     -0.22      0.00
    5   49    3      0.01      0.00
    6   49    3     -0.82      0.00
    7   49    3     -2.30      0.00
   10   49    3      1.36      0.00
   11   49    3     -3.72      0.00
   -7   48    3     -0.53      0.00
   -6   48    3      2.44      0.00
   -5   48    3     -1.54      0.00
   -4   48    3      2.98      0.00
   -3   48    3     -2.42      0.00
   -1   48    3     -1.82      0.00
    0   48    3      0.07      0.00
    1   48    3     -2.84      0.00
    4   48    3     -0.68      0.00
    5   48    3      1.91      0.00
    7   48    3     -1.35      0.00
    8   48    3      1.84      0.00
    9   48    3      0.48      0.00
   11   48    3     -5.59      0.00
   -7   47    3     -4.46      0.00
   -6   47    3      3.58      0.00
   -5   47    3      1.35      0.00
   -4   47    3      0.01      0.00
   -3   47    3     -1.29      0.00
   -2   47    3      0.27      0.00
    0   47    3     -5.16      0.00
    3   47    3      4.97      0.00
    5   47    3      3.32      0.00
    6   47    3     -2.61      0.00
    7   47    3     -1.66      0.00
    8   47    3      1.31      0.00
    9   47    3     -1.47      0.00
   10   47    3      0.44      0.00
   -7   46    3     -0.68      0.00
   -6   46    3      2.64      0.00
   -5   46    3     -0.60      0.00
   -4   46    3      5.80      0.00
   -3   46    3     -3.44      0.00
   -2   46    3      1.97      0.00
    0   46    3      2.34      0.00
    4   46    3     -2.62      0.00
    5   46    3      0.29      0.00
    6   46    3      1.29      0.00
    7   46    3     -1.36      0.00
    8   46    3      3.76      0.00
    9   46    3     -0.42      0.00
   -6   45    3      2.76      0.00
   -5   45    3     -0.07      0.00
   -4   45    3     -0.09      0.00
    1   45    3      3.01      0.00
    3   45    3      1.87      0.00
    4   45    3      1.06      0.00
    5   45    3      2.72      0.00
    6   45    3     -1.30      0.00
    7   45    3     -0.21      0.00
    8   45    3      2.22      0.00
    9   45    3      0.76      0.00
   10   45    3     -0.45      0.00
   -6   44    3      1.50      0.00
   -5   44    3     -2.58      0.00
   -4   44    3      2.45      0.00
   -2   44    3      2.21      0.00
    1   44    3      2.01      0.00
    2   44    3      2.11      0.00
    4   44    3     -3.65      0.00
    5   44    3     -0.20      0.00
    6   44    3      1.04      0.00
    7   44    3     -0.36      0.00
    8   44    3      4.26      0.00
   13   44    3     -0.76      0.00
   15   44    3     -2.10      0.00
   -6   43    3      3.41      0.00
   -5   43    3     -1.56      0.00
   -4   43    3     -2.13      0.00
   -2   43    3     -0.10      0.00
    0   43    3      0.14      0.00
    2   43    3     -3.74      0.00
    3   43    3     -2.96      0.00
    5   43    3      0.15      0.00
    6   43    3      1.17      0.00
    9   43    3     -1.43      0.00
   -6   42    3      0.63      0.00
   -5   42    3     -1.85      0.00
   -4   42    3     -3.27      0.00
   -3   42    3     -0.01      0.00
   -1   42    3      1.54      0.00
    1   42    3      4.22      0.00
    3   42    3      3.93      0.00
    4   42    3     -0.43      0.00
    5   42    3      3.42      0.00
    6   42    3     -0.30      0.00
    7   42    3     -2.01      0.00
    8   42    3      1.99      0.00
    9   42    3      0.33      0.00
   -5   41    3     -1.11      0.00
   -4   41    3      1.53      0.00
   -3   41    3     -5.28      0.00
    1   41    3     -0.34      0.00
    2   41    3     -2.48      0.00
    5   41    3      0.99      0.00
    6   41    3      1.18      0.00
    9   41    3     -0.82      0.00
   12   41    3      5.28      0.00
   13   41    3     -3.91      0.00
   -5   40    3     -3.23      0.00
    4   40    3     -1.67      0.00
    5   40    3      2.82      0.00
    6   40    3      2.51      0.00
    7   40    3      0.70      0.00
    8   40    3     -3.40      0.00
    9   40    3     -2.72      0.00
   11   40    3     -0.66      0.00
   13   40    3      1.06      0.00
   -5   39    3     -2.82      0.00
    1   39    3      0.94      0.00
    4   39    3     -0.21      0.00
    7   39    3      0.18      0.00
   11   39    3      1.12      0.00
   -5   38    3      0.65      0.00
   -2   38    3      5.25      0.00
    0   38    3      0.68      0.00
    4   38    3     -4.60      0.00
    5   38    3      3.07      0.00
    6   38    3     -1.01      0.00
    7   38    3      0.20      0.00
    8   38    3     -5.92      0.00
    9   38    3     -0.56      0.00
   10   38    3     -2.50      0.00
  -15   37    3     -0.49      0.00
   -6   37    3      2.08      0.00
   -3   37    3     -1.42      0.00
    4   37    3     -3.09      0.00
    6   37    3     -3.33      0.00
   10   37    3     -0.07      0.00
   11   37    3      1.66      0.00
   13   37    3     -0.94      0.00
  -17   36    3     -1.91      0.00
  -14   36    3     -0.17      0.00
  -13   36    3      2.40      0.00
  -12   36    3     -2.85      0.00
   -8   36    3      1.18      0.00
   -6   36    3      3.96      0.00
   -5   36    3      3.28      0.00
   -4   36    3     -0.85      0.00
    1   36    3     -2.23      0.00
    3   36    3      2.65      0.00
    4   36    3     -7.97      0.00
    5   36    3      3.64      0.00
    6   36    3     -5.48      0.00
    7   36    3      0.18      0.00
    9   36    3      1.85      0.00
   10   36    3      1.00      0.00
   11   36    3      0.41      0.00
   14   36    3     -3.47      0.00
  -17   35    3      1.96      0.00
  -16   35    3     -0.46      0.00
  -15   35    3     -1.10      0.00
  -12   35    3     -4.60      0.00
  -11   35    3      1.37      0.00
   -9   35    3     -1.29      0.00
   -6   35    3      1.93      0.00
   -5   35    3     -2.57      0.00
   -4   35    3      2.51      0.00
   -2   35    3     -0.18      0.00
    1   35    3     -0.33      0.00
    4   35    3     -2.71      0.00
    5   35    3      0.17      0.00
    6   35    3      0.03      0.00
    8   35    3     -1.36      0.00
   10   35    3      1.03      0.00
   13   35    3     -0.44      0.00
   14   35    3      1.69      0.00
   15   35    3     -1.68      0.00
   16   35    3      1.75      0.00
   17   35    3      1.21      0.00
  -16   34    3      0.78      0.00
  -15   34    3     -4.06      0.00
  -14   34    3     -0.81      0.00
  -12   34    3     -2.89      0.00
   -8   34    3      3.16      0.00
   -7   34    3      2.64      0.00
   -4   34    3      0.39      0.00
   -2   34    3      0.71      0.00
   -1   34    3     -1.34      0.00
    0   34    3      4.73      0.00
    1   34    3     -4.45      0.00
    2   34    3      2.60      0.00
    3   34    3      2.64      0.00
    4   34    3    -12.14      0.00
    5   34    3      4.26      0.00
    6   34    3     -2.74      0.00
    7   34    3      4.21      0.00
    8   34    3     -5.18      0.00
    9   34    3      0.15      0.00
   10   34    3      3.30      0.00
   11   34    3     -0.48      0.00
   12   34    3      1.80      0.00
   13   34    3     -0.41      0.00
   14   34    3      2.24      0.00
   15   34    3      0.30      0.00
   16   34    3      3.38      0.00
  -15   33    3     -0.23      0.00
  -12   33    3     -5.79      0.00
   -6   33    3      1.74      0.00
   -2   33    3      1.57      0.00
   -1   33    3     -2.93      0.00
    0   33    3     -1.59      0.00
    1   33    3     -1.19      0.00
    2   33    3     -9.81      0.00
    3   33    3      0.38      0.00
    4   33    3     -0.39      0.00
    5   33    3     -1.83      0.00
    6   33    3      1.25      0.00
    7   33    3     -0.83      0.00
    8   33    3      3.06      0.00
    9   33    3      1.69      0.00
   10   33    3     -0.34      0.00
   11   33    3     -0.43      0.00
   12   33    3     -1.07      0.00
   13   33    3     -0.13      0.00
   14   33    3      5.15      0.00
   15   33    3     -1.78      0.00
   16   33    3      0.95      0.00
   17   33    3      0.99      0.00
   -4   32    3     -2.14      0.00
   -2   32    3      3.43      0.00
   -1   32    3     -3.02      0.00
    0   32    3      5.16      0.00
    1   32    3     -5.16      0.00
    2   32    3      6.14      0.00
    3   32    3      0.86      0.00
    4   32    3     -7.72      0.00
    5   32    3      7.05      0.00
    6   32    3     -1.35      0.00
    7   32    3      0.63      0.00
    8   32    3     -1.54      0.00
   10   32    3      3.71      0.00
   11   32    3     -2.16      0.00
   12   32    3      5.34      0.00
   13   32    3     -1.41      0.00
   14   32    3      4.20      0.00
   15   32    3     -1.12      0.00
   16   32    3      3.28      0.00
   -9   31    3      2.75      0.00
   -3   31    3     -4.23      0.00
   -2   31    3      6.43      0.00
   -1   31    3     -5.78      0.00
    0   31    3      3.23      0.00
    1   31    3     -2.69      0.00
    2   31    3     -8.91      0.00
    3   31    3     -2.25      0.00
    4   31    3     -3.29      0.00
    5   31    3     -0.95      0.00
    6   31    3      1.32      0.00
    7   31    3     -1.17      0.00
    8   31    3      0.27      0.00
   13   31    3      1.13      0.00
   -9   30    3     -1.10      0.00
   -8   30    3     -0.58      0.00
   -7   30    3      0.46      0.00
   -3   30    3     -0.09      0.00
   -2   30    3      2.09      0.00
   -1   30    3     -4.06      0.00
    0   30    3      3.91      0.00
    1   30    3     -8.89      0.00
    2   30    3      6.48      0.00
    3   30    3      1.89      0.00
    4   30    3     -1.48      0.00
    5   30    3      2.41      0.00
    6   30    3      0.64      0.00
    8   30    3     -1.11      0.00
   12   30    3      4.59      0.00
   16   30    3      1.23      0.00
   17   30    3     -1.31      0.00
   -9   29    3      1.92      0.00
   -8   29    3     -2.00      0.00
   -7   29    3     -0.34      0.00
   -6   29    3     -1.09      0.00
   -3   29    3     -3.97      0.00
   -2   29    3     12.65      0.00
   -1   29    3    -11.26      0.00
    0   29    3      7.85      0.00
    1   29    3     -3.52      0.00
    2   29    3     -5.72      0.00
    3   29    3     -0.75      0.00
    4   29    3     -0.85      0.00
    5   29    3      3.78      0.00
    8   29    3     -2.68      0.00
   10   29    3     -1.56      0.00
   16   29    3     -1.90      0.00
   17   29    3     -1.40      0.00
   -9   28    3     -1.22      0.00
   -8   28    3     -1.66      0.00
   -7   28    3     -1.33      0.00
   -6   28    3      0.38      0.00
   -3   28    3      3.83      0.00
   -2   28    3     -3.84      0.00
   -1   28    3     -4.92      0.00
    0   28    3      2.61      0.00
    3   28    3     -0.85      0.00
    4   28    3     -0.61      0.00
    5   28    3     -2.24      0.00
    7   28    3     -0.92      0.00
    9   28    3     -1.22      0.00
   10   28    3     -2.78      0.00
   15   28    3     -1.10      0.00
   16   28    3      0.50      0.00
   17   28    3      0.56      0.00
   18   28    3     -2.57      0.00
   -8   27    3     -2.04      0.00
   -7   27    3     -2.39      0.00
   -6   27    3     -4.32      0.00
   -4   27    3      7.25      0.00
   -3   27    3     -3.24      0.00
   -2   27    3     14.33      0.00
   -1   27    3    -13.48      0.00
    0   27    3      7.65      0.00
    4   27    3     -2.36      0.00
    5   27    3      7.06      0.00
    6   27    3     -6.31      0.00
    8   27    3     -2.82      0.00
   10   27    3     -1.27      0.00
   15   27    3      1.35      0.00
   16   27    3     -0.80      0.00
   17   27    3     -2.78      0.00
   18   27    3      0.58      0.00
   -8   26    3     -1.95      0.00
   -7   26    3      1.27      0.00
   -6   26    3      1.99      0.00
   -4   26    3     -5.49      0.00
   -3   26    3      9.22      0.00
   -2   26    3     -9.89      0.00
   -1   26    3     -4.92      0.00
    2   26    3      3.51      0.00
    3   26    3     -0.15      0.00
    4   26    3      1.91      0.00
    5   26    3     -5.46      0.00
    6   26    3     -2.27      0.00
    7   26    3      0.04      0.00
    8   26    3     -6.70      0.00
   10   26    3     -4.24      0.00
   11   26    3      0.80      0.00
   12   26    3     -2.46      0.00
   14   26    3     -2.90      0.00
   15   26    3     -3.04      0.00
   16   26    3      0.25      0.00
   17   26    3      1.03      0.00
   18   26    3     -2.46      0.00
   -9   25    3      5.18      0.00
   -8   25    3      1.24      0.00
   -7   25    3     -0.06      0.00
   -6   25    3     -5.40      0.00
   -3   25    3     -4.30      0.00
   -2   25    3     10.05      0.00
    4   25    3     -6.00      0.00
    5   25    3      5.44      0.00
    6   25    3     -2.14      0.00
    7   25    3      0.80      0.00
    8   25    3     -0.48      0.00
   10   25    3      4.06      0.00
   11   25    3      3.15      0.00
   13   25    3      3.63      0.00
   14   25    3     -5.78      0.00
   15   25    3      2.05      0.00
   16   25    3      0.41      0.00
   17   25    3     -3.11      0.00
   18   25    3      2.11      0.00
   -8   24    3      0.03      0.00
   -7   24    3      2.40      0.00
   -6   24    3     -0.95      0.00
   -5   24    3      7.48      0.00
    1   24    3    -12.81      0.00
    3   24    3      3.15      0.00
    4   24    3      2.81      0.00
    5   24    3     -7.16      0.00
    7   24    3      5.36      0.00
    8   24    3     -8.22      0.00
    9   24    3      6.96      0.00
   11   24    3      1.23      0.00
   12   24    3     -2.02      0.00
   14   24    3     -0.05      0.00
   15   24    3     -3.72      0.00
   16   24    3      0.77      0.00
   17   24    3      0.10      0.00
   -8   23    3     -0.64      0.00
   -7   23    3      5.12      0.00
   -6   23    3     -4.03      0.00
   -5   23    3      4.02      0.00
   -3   23    3     -5.56      0.00
   -1   23    3     -6.62      0.00
    4   23    3     -3.48      0.00
    5   23    3     -3.02      0.00
    6   23    3      2.81      0.00
    7   23    3     -2.04      0.00
    8   23    3      3.91      0.00
   10   23    3      4.43      0.00
   12   23    3      2.02      0.00
   13   23    3      2.30      0.00
   14   23    3     -1.73      0.00
   15   23    3      2.47      0.00
   16   23    3      0.04      0.00
   -8   22    3     -1.29      0.00
   -7   22    3     -2.74      0.00
   -6   22    3     -0.91      0.00
   -2   22    3    -11.76      0.00
    1   22    3     -6.85      0.00
    2   22    3      5.52      0.00
    4   22    3      2.41      0.00
    5   22    3     -4.33      0.00
    6   22    3     -2.01      0.00
    7   22    3      8.03      0.00
    8   22    3     -7.88      0.00
   11   22    3     -2.18      0.00
   12   22    3      2.37      0.00
   13   22    3     -3.78      0.00
   14   22    3      0.54      0.00
   15   22    3     -1.68      0.00
   17   22    3      0.18      0.00
   18   22    3      2.15      0.00
   -8   21    3      0.46      0.00
   -7   21    3      4.55      0.00
   -5   21    3      4.29      0.00
   -2   21    3     -9.76      0.00
   -1   21    3     -4.06      0.00
    2   21    3      1.59      0.00
    4   21    3     -1.42      0.00
    5   21    3    -15.28      0.00
    7   21    3     -1.27      0.00
    8   21    3      2.86      0.00
   12   21    3      0.05      0.00
   13   21    3      1.81      0.00
   14   21    3     -0.13      0.00
   15   21    3      0.69      0.00
   17   21    3      1.31      0.00
   -8   20    3      2.23      0.00
   -7   20    3     -3.56      0.00
   -6   20    3      3.27      0.00
   -5   20    3     -3.01      0.00
   -4   20    3     -6.68      0.00
   -1   20    3      5.37      0.00
    3   20    3     -0.75      0.00
    4   20    3      5.40      0.00
    5   20    3      1.42      0.00
    7   20    3      9.72      0.00
    8   20    3     -2.95      0.00
    9   20    3      6.20      0.00
   10   20    3     -1.65      0.00
   11   20    3     -1.05      0.00
   12   20    3      2.67      0.00
   13   20    3     -6.30      0.00
   16   20    3     -2.89      0.00
   -7   19    3      1.78      0.00
   -6   19    3      2.61      0.00
   -5   19    3      3.82      0.00
   -3   19    3      6.99      0.00
    0   19    3      4.07      0.00
    1   19    3      2.14      0.00
    2   19    3      7.12      0.00
    4   19    3     -1.00      0.00
    5   19    3    -18.16      0.00
    6   19    3      8.65      0.00
    7   19    3     -5.12      0.00
    8   19    3      0.61      0.00
    9   19    3     -1.64      0.00
   10   19    3     -1.60      0.00
   11   19    3      0.03      0.00
   12   19    3     -2.29      0.00
   13   19    3     -1.85      0.00
   14   19    3      0.74      0.00
  -10   18    3      2.65      0.00
   -7   18    3     -5.80      0.00
   -6   18    3      7.83      0.00
   -4   18    3     -3.72      0.00
   -1   18    3     -0.15      0.00
    0   18    3      6.69      0.00
    2   18    3    -17.55      0.00
    3   18    3     -3.66      0.00
    4   18    3      5.90      0.00
    5   18    3      2.79      0.00
    6   18    3      2.56      0.00
    7   18    3      9.18      0.00
    8   18    3     -1.36      0.00
    9   18    3      7.65      0.00
   10   18    3     -0.73      0.00
   11   18    3      1.03      0.00
   12   18    3      2.75      0.00
   13   18    3     -4.88      0.00
   15   18    3      1.62      0.00
   16   18    3     -1.36      0.00
   -5   17    3      2.24      0.00
   -4   17    3     -1.37      0.00
   -1   17    3      7.22      0.00
    0   17    3     -1.92      0.00
    1   17    3      0.28      0.00
    2   17    3     13.19      0.00
    3   17    3     -4.09      0.00
    4   17    3      4.68      0.00
    5   17    3     -8.53      0.00
    6   17    3      2.77      0.00
    7   17    3     -7.29      0.00
    8   17    3     -3.78      0.00
    9   17    3     -3.60      0.00
   10   17    3     -4.43      0.00
   11   17    3     -2.07      0.00
   12   17    3     -4.33      0.00
   18   17    3     -2.21      0.00
   19   17    3      1.00      0.00
  -11   16    3      1.61      0.00
    1   16    3      1.59      0.00
    2   16    3    -20.86      0.00
    3   16    3     -6.98      0.00
    4   16    3      0.24      0.00
    5   16    3     -3.36      0.00
    6   16    3      3.57      0.00
    7   16    3     10.44      0.00
    8   16    3     -4.70      0.00
    9   16    3     10.06      0.00
   10   16    3     -1.21      0.00
   18   16    3     -0.74      0.00
   19   16    3     -1.41      0.00
   -8   15    3      4.39      0.00
   -4   15    3     -2.00      0.00
   -1   15    3     -8.36      0.00
    2   15    3     11.80      0.00
    3   15    3      3.26      0.00
    4   15    3      8.40      0.00
    5   15    3      3.64      0.00
    6   15    3      0.66      0.00
    7   15    3      0.43      0.00
    8   15    3     -2.77      0.00
    9   15    3     -2.23      0.00
   10   15    3     -1.00      0.00
   11   15    3      0.66      0.00
   12   15    3     -6.55      0.00
   18   15    3     -3.52      0.00
   19   15    3      1.51      0.00
  -10   14    3     -1.93      0.00
    1   14    3     10.25      0.00
    2   14    3    -13.01      0.00
    3   14    3    -13.08      0.00
    4   14    3     -2.98      0.00
    5   14    3     -8.20      0.00
    6   14    3      0.29      0.00
    8   14    3     -4.61      0.00
    9   14    3     11.86      0.00
   10   14    3     -3.81      0.00
   18   14    3     -2.16      0.00
   19   14    3     -1.81      0.00
    2   13    3      1.61      0.00
    3   13    3      0.69      0.00
    4   13    3     -0.53      0.00
    5   13    3      8.93      0.00
    7   13    3      6.18      0.00
    8   13    3      1.86      0.00
    9   13    3      5.65      0.00
   10   13    3     -0.03      0.00
   11   13    3      3.01      0.00
   17   13    3      4.61      0.00
   18   13    3     -2.01      0.00
   19   13    3      3.60      0.00
   -8   12    3     -0.56      0.00
   -4   12    3      4.79      0.00
   -3   12    3      4.48      0.00
   -1   12    3      7.03      0.00
    0   12    3      8.46      0.00
    2   12    3      2.64      0.00
    3   12    3     -8.99      0.00
    4   12    3      6.50      0.00
    5   12    3    -17.90      0.00
    6   12    3      0.03      0.00
    7   12    3      6.34      0.00
    8   12    3    -10.45      0.00
    9   12    3     13.94      0.00
   10   12    3     -2.59      0.00
   17   12    3      0.50      0.00
   18   12    3     -1.94      0.00
   19   12    3      1.30      0.00
   -5   11    3     -3.96      0.00
   -2   11    3    -28.27      0.00
   -1   11    3     -5.61      0.00
    1   11    3     -8.01      0.00
    2   11    3    -17.90      0.00
    3   11    3    -11.77      0.00
    6   11    3      9.96      0.00
    7   11    3     14.71      0.00
    8   11    3      0.29      0.00
    9   11    3      4.31      0.00
   10   11    3      3.73      0.00
   17   11    3      3.76      0.00
   18   11    3     -3.37      0.00
   19   11    3      2.76      0.00
   -5   10    3      4.97      0.00
   -1   10    3     14.30      0.00
    0   10    3     19.19      0.00
    1   10    3      8.45      0.00
    3   10    3    -25.20      0.00
    4   10    3     23.84      0.00
    5   10    3    -17.52      0.00
    6   10    3      1.10      0.00
    7   10    3      2.33      0.00
    8   10    3    -11.16      0.00
    9   10    3      4.54      0.00
   10   10    3     -7.98      0.00
   11   10    3     -2.03      0.00
   12   10    3     -0.47      0.00
   15   10    3     -4.84      0.00
   17   10    3      3.14      0.00
   18   10    3      0.10      0.00
   19   10    3      1.33      0.00
   -7    9    3      1.26      0.00
   -5    9    3     11.00      0.00
   -2    9    3    -19.53      0.00
   -1    9    3     -3.73      0.00
    0    9    3      6.52      0.00
    1    9    3    -15.09      0.00
    2    9    3    -20.07      0.00
    4    9    3     -6.85      0.00
    5    9    3     -8.51      0.00
    6    9    3     12.17      0.00
    7    9    3     12.58      0.00
    8    9    3      0.02      0.00
    9    9    3      2.09      0.00
   10    9    3     -0.59      0.00
   11    9    3     -1.00      0.00
   12    9    3     -0.46      0.00
   13    9    3      3.36      0.00
   16    9    3      0.52      0.00
   17    9    3      1.75      0.00
   18    9    3     -1.32      0.00
   19    9    3      0.39      0.00
   -5    8    3      6.16      0.00
   -3    8    3     18.18      0.00
   -2    8    3      1.41      0.00
   -1    8    3     31.93      0.00
    0    8    3     15.27      0.00
    1    8    3    -22.66      0.00
    2    8    3     15.30      0.00
    4    8    3     38.13      0.00
    5    8    3     -8.97      0.00
    6    8    3      9.90      0.00
    7    8    3     -0.72      0.00
    8    8    3    -11.25      0.00
    9    8    3      1.66      0.00
   10    8    3    -12.00      0.00
   15    8    3     -3.32      0.00
   16    8    3      3.28      0.00
   17    8    3      0.41      0.00
   18    8    3     -1.39      0.00
   19    8    3      1.26      0.00
   -7    7    3      0.53      0.00
   -5    7    3     23.93      0.00
   -3    7    3     30.57      0.00
   -1    7    3     -3.97      0.00
    0    7    3      0.61      0.00
    2    7    3    -16.86      0.00
    4    7    3     -0.86      0.00
    5    7    3     -8.63      0.00
    6    7    3      9.44      0.00
    7    7    3      0.43      0.00
    8    7    3     -4.36      0.00
    9    7    3     -2.85      0.00
   10    7    3     -4.40      0.00
   11    7    3     -3.72      0.00
   14    7    3     -1.77      0.00
   16    7    3      2.76      0.00
   17    7    3      1.16      0.00
   18    7    3     -0.81      0.00
   19    7    3     -0.58      0.00
   -1    6    3     30.20      0.00
    3    6    3    -29.44      0.00
    4    6    3     32.32      0.00
    5    6    3     -6.03      0.00
    6    6    3     13.99      0.00
    7    6    3     -6.38      0.00
    8    6    3    -14.15      0.00
    9    6    3      5.99      0.00
   10    6    3     -6.80      0.00
   11    6    3      1.26      0.00
   12    6    3      1.22      0.00
   13    6    3      1.97      0.00
   16    6    3      3.58      0.00
   17    6    3     -1.25      0.00
   18    6    3     -2.16      0.00
   19    6    3      2.33      0.00
  -10    5    3      2.48      0.00
   -6    5    3     -0.72      0.00
   -5    5    3     18.10      0.00
   -3    5    3     15.63      0.00
    1    5    3    -13.39      0.00
    2    5    3    -12.02      0.00
    4    5    3     15.37      0.00
    5    5    3     -5.71      0.00
    6    5    3     -2.38      0.00
    7    5    3     -4.05      0.00
    8    5    3     -7.07      0.00
    9    5    3     -9.15      0.00
   10    5    3      0.48      0.00
   11    5    3     -0.99      0.00
   13    5    3      2.13      0.00
   15    5    3      0.54      0.00
   16    5    3      1.55      0.00
   17    5    3      2.87      0.00
   18    5    3     -1.68      0.00
   19    5    3     -0.36      0.00
  -10    4    3      6.17      0.00
   -9    4    3     -0.70      0.00
   -8    4    3      3.30      0.00
   -4    4    3     -9.21      0.00
   -2    4    3    -93.92      0.00
   -1    4    3     19.92      0.00
    1    4    3    -12.56      0.00
    3    4    3    -11.39      0.00
    4    4    3      6.94      0.00
    5    4    3      0.57      0.00
    6    4    3      6.55      0.00
    7    4    3    -11.43      0.00
    8    4    3     -6.16      0.00
    9    4    3      7.01      0.00
   10    4    3     -3.25      0.00
   11    4    3     12.99      0.00
   12    4    3      5.24      0.00
   15    4    3     -1.86      0.00
   16    4    3      1.21      0.00
   17    4    3      1.37      0.00
   18    4    3     -1.41      0.00
   19    4    3      1.81      0.00
  -15    3    3     -2.97      0.00
  -10    3    3      3.32      0.00
   -8    3    3     -0.84      0.00
   -7    3    3     -2.11      0.00
   -6    3    3     12.10      0.00
   -4    3    3    -17.92      0.00
   -2    3    3     20.86      0.00
    0    3    3    -22.99      0.00
    1    3    3     -1.00      0.00
    2    3    3      4.76      0.00
    3    3    3     14.03      0.00
    4    3    3      8.85      0.00
    5    3    3     -1.99      0.00
    6    3    3     -8.34      0.00
    7    3    3     -3.83      0.00
    8    3    3     -0.28      0.00
    9    3    3      0.63      0.00
   10    3    3      2.57      0.00
   11    3    3     -3.65      0.00
   12    3    3      1.87      0.00
   15    3    3      4.64      0.00
   16    3    3     -1.20      0.00
   17    3    3      3.42      0.00
   18    3    3      1.97      0.00
   19    3    3      0.40      0.00
  -15    2    3      0.65      0.00
  -10    2    3      3.80      0.00
   -9    2    3     -0.92      0.00
   -4    2    3     -6.78      0.00
   -3    2    3      4.17      0.00
   -2    2    3    -77.72      0.00
   -1    2    3     27.00      0.00
    0    2    3    -62.98      0.00
    1    2    3     -9.14      0.00
    2    2    3    -26.88      0.00
    3    2    3      4.23      0.00
    4    2    3     -6.42      0.00
    5    2    3     -0.47      0.00
    6    2    3      6.90      0.00
    7    2    3     -6.63      0.00
    8    2    3     -3.77      0.00
    9    2    3      9.99      0.00
   10    2    3      3.33      0.00
   11    2    3      5.45      0.00
   12    2    3      0.00      0.00
   15    2    3      0.81      0.00
   16    2    3      2.37      0.00
   17    2    3      0.74      0.00
   18    2    3     -2.65      0.00
   19    2    3      2.15      0.00
  -15    1    3      3.01      0.00
  -10    1    3      1.61      0.00
   -8    1    3     -0.36      0.00
   -4    1    3    -40.66      0.00
   -2    1    3      3.27      0.00
   -1    1    3    -24.34      0.00
    1    1    3     21.11      0.00
    2    1    3     -7.41      0.00
    3    1    3     16.09      0.00
    4    1    3      7.05      0.00
    5    1    3      0.20      0.00
    6    1    3    -13.44      0.00
    8    1    3      2.31      0.00
    9    1    3      2.52      0.00
   10    1    3     10.18      0.00
   11    1    3     -3.30      0.00
   12    1    3     -1.61      0.00
   14    1    3     -1.65      0.00
   15    1    3      6.67      0.00
   16    1    3     -2.56      0.00
   17    1    3      3.13      0.00
   18    1    3      2.59      0.00
   19    1    3      0.69      0.00
  -19    1    3      2.65      0.00
  -18    1    3      0.97      0.00
  -17    1    3      5.77      0.00
  -16    1    3     -1.20      0.00
  -14    1    3      0.09      0.00
  -13    1    3     -3.41      0.00
  -12    1    3     -7.62      0.00
  -11    1    3      7.46      0.00
   -9    1    3     -0.11      0.00
   -7    1    3     -0.52      0.00
   -6    1    3     21.28      0.00
   -5    1    3    -16.18      0.00
   -3    1    3    -61.41      0.00
    0    1    3    -20.66      0.00
    7    1    3      7.46      0.00
   13    1    3     -1.48      0.00
  -19    2    3     -0.24      0.00
  -18    2    3      0.67      0.00
  -17    2    3     -1.14      0.00
  -16    2    3     -0.15      0.00
  -14    2    3      2.39      0.00
  -13    2    3      5.98      0.00
  -12    2    3     -1.47      0.00
  -11    2    3     -1.69      0.00
   -8    2    3      3.15      0.00
   -7    2    3      0.11      0.00
   -6    2    3     -3.52      0.00
   -5    2    3     24.96      0.00
   13    2    3     -0.10      0.00
   14    2    3     -0.19      0.00
  -19    3    3     -1.17      0.00
  -18    3    3     -0.13      0.00
  -17    3    3      1.85      0.00
  -16    3    3     -1.22      0.00
  -14    3    3      1.01      0.00
  -13    3    3     -1.54      0.00
  -12    3    3     -4.55      0.00
  -11    3    3      5.95      0.00
   -9    3    3     -2.23      0.00
   -5    3    3      7.67      0.00
   -3    3    3    -37.02      0.00
   -1    3    3    -24.54      0.00
   13    3    3     -0.16      0.00
   14    3    3     -4.92      0.00
  -19    4    3     -2.30      0.00
  -18    4    3     -0.85      0.00
  -17    4    3     -0.21      0.00
  -16    4    3      0.28      0.00
  -15    4    3      2.49      0.00
  -14    4    3      2.64      0.00
  -13    4    3      3.91      0.00
  -12    4    3     -4.72      0.00
  -11    4    3      1.55      0.00
   -7    4    3     -4.57      0.00
   -6    4    3      6.52      0.00
   -5    4    3     41.11      0.00
   -3    4    3      4.55      0.00
    0    4    3    -83.12      0.00
    2    4    3    -10.24      0.00
   13    4    3     -0.32      0.00
   14    4    3     -0.79      0.00
  -19    5    3     -3.45      0.00
  -18    5    3      0.74      0.00
  -17    5    3     -1.83      0.00
  -16    5    3     -1.39      0.00
  -15    5    3     -6.29      0.00
  -14    5    3     -2.46      0.00
  -13    5    3      0.52      0.00
  -12    5    3      0.18      0.00
  -11    5    3      0.85      0.00
   -9    5    3      0.41      0.00
   -8    5    3      0.45      0.00
   -7    5    3     -0.62      0.00
   -4    5    3      1.41      0.00
   -2    5    3     31.84      0.00
   -1    5    3    -27.00      0.00
    0    5    3     -6.65      0.00
    3    5    3     -7.57      0.00
   12    5    3     -0.04      0.00
   14    5    3     -2.26      0.00
  -19    6    3     -1.00      0.00
  -18    6    3     -1.30      0.00
  -17    6    3      1.45      0.00
  -16    6    3      0.92      0.00
  -15    6    3      0.41      0.00
  -14    6    3      0.85      0.00
  -13    6    3      3.93      0.00
  -12    6    3     -7.75      0.00
  -11    6    3     -0.97      0.00
  -10    6    3      6.14      0.00
   -9    6    3      0.45      0.00
   -8    6    3      3.30      0.00
   -7    6    3     -8.54      0.00
   -6    6    3      3.50      0.00
   -5    6    3     23.56      0.00
   -4    6    3      1.81      0.00
   -3    6    3     13.02      0.00
   -2    6    3    -53.83      0.00
    0    6    3    -24.53      0.00
    1    6    3    -36.75      0.00
    2    6    3     -2.95      0.00
   14    6    3     -2.19      0.00
   15    6    3     -3.12      0.00
  -19    7    3     -3.04      0.00
  -18    7    3     -1.02      0.00
  -17    7    3     -1.64      0.00
  -16    7    3     -1.15      0.00
  -15    7    3     -4.66      0.00
  -14    7    3     -2.38      0.00
  -13    7    3      1.75      0.00
  -12    7    3     -1.90      0.00
  -11    7    3     -1.30      0.00
  -10    7    3      1.68      0.00
   -9    7    3      0.85      0.00
   -8    7    3      1.61      0.00
   -6    7    3    -10.89      0.00
   -4    7    3      4.96      0.00
   -2    7    3     14.27      0.00
    1    7    3    -26.44      0.00
    3    7    3    -18.23      0.00
   12    7    3      2.82      0.00
   13    7    3      2.46      0.00
   15    7    3     -0.84      0.00
  -19    8    3     -2.22      0.00
  -18    8    3     -1.90      0.00
  -17    8    3      2.82      0.00
  -16    8    3      0.67      0.00
  -15    8    3     -0.37      0.00
  -14    8    3     -1.14      0.00
  -13    8    3      0.10      0.00
  -12    8    3     -6.32      0.00
  -11    8    3     -1.59      0.00
  -10    8    3      1.64      0.00
   -9    8    3     -1.17      0.00
   -8    8    3      3.03      0.00
   -7    8    3     -9.59      0.00
   -6    8    3      0.83      0.00
   -4    8    3     -1.88      0.00
    3    8    3    -43.44      0.00
   11    8    3     -3.42      0.00
   12    8    3     -0.54      0.00
   13    8    3     -0.81      0.00
   14    8    3     -3.33      0.00
  -19    9    3     -1.22      0.00
  -18    9    3     -0.48      0.00
  -17    9    3     -1.87      0.00
  -16    9    3     -0.21      0.00
  -15    9    3     -1.94      0.00
  -14    9    3     -0.13      0.00
  -13    9    3      3.93      0.00
  -12    9    3     -0.38      0.00
  -11    9    3     -4.39      0.00
  -10    9    3     -2.44      0.00
   -9    9    3      1.96      0.00
   -8    9    3      0.72      0.00
   -6    9    3    -10.69      0.00
   -4    9    3     -4.68      0.00
   -3    9    3     30.07      0.00
    3    9    3    -18.47      0.00
   14    9    3      1.28      0.00
   15    9    3     -0.91      0.00
  -19   10    3     -3.07      0.00
  -18   10    3     -3.18      0.00
  -17   10    3      0.99      0.00
  -16   10    3      0.46      0.00
  -15   10    3     -0.38      0.00
  -14   10    3     -1.63      0.00
  -13   10    3     -0.48      0.00
  -12   10    3     -5.14      0.00
  -11   10    3     -1.40      0.00
  -10   10    3      0.70      0.00
   -9   10    3     -4.49      0.00
   -8   10    3     -0.99      0.00
   -7   10    3     -3.97      0.00
   -6   10    3     -1.04      0.00
   -4   10    3      2.79      0.00
   -3   10    3     11.77      0.00
   -2   10    3      0.18      0.00
    2   10    3     24.36      0.00
   13   10    3      0.57      0.00
   14   10    3     -2.40      0.00
   16   10    3      2.18      0.00
  -19   11    3      0.72      0.00
  -18   11    3      1.07      0.00
  -17   11    3     -1.96      0.00
  -16   11    3      0.94      0.00
  -15   11    3     -1.64      0.00
  -14   11    3      2.48      0.00
  -13   11    3      1.88      0.00
  -12   11    3      0.31      0.00
  -11   11    3     -3.31      0.00
  -10   11    3     -3.80      0.00
   -9   11    3      2.11      0.00
   -8   11    3      2.63      0.00
   -7   11    3     -0.48      0.00
   -6   11    3     -7.97      0.00
   -4   11    3    -10.83      0.00
   -3   11    3     19.91      0.00
    0   11    3      4.81      0.00
    4   11    3     -3.31      0.00
    5   11    3      0.83      0.00
   11   11    3      3.23      0.00
   12   11    3     -3.00      0.00
   13   11    3      6.20      0.00
   14   11    3      2.93      0.00
   15   11    3     -2.26      0.00
   16   11    3     -2.65      0.00
  -19   12    3     -0.67      0.00
  -18   12    3     -0.27      0.00
  -17   12    3     -0.37      0.00
  -16   12    3     -0.38      0.00
  -15   12    3     -2.23      0.00
  -14   12    3     -2.66      0.00
  -13   12    3      3.01      0.00
  -12   12    3     -1.35      0.00
  -11   12    3     -0.66      0.00
  -10   12    3     -2.27      0.00
   -9   12    3     -6.98      0.00
   -7   12    3      0.86      0.00
   -6   12    3     -6.64      0.00
   -5   12    3     -0.32      0.00
   -2   12    3     -5.56      0.00
    1   12    3     12.27      0.00
   11   12    3     -1.25      0.00
   12   12    3     -3.23      0.00
   13   12    3      1.79      0.00
   14   12    3      1.11      0.00
   15   12    3     -2.33      0.00
   16   12    3      4.60      0.00
  -19   13    3      1.53      0.00
  -18   13    3     -1.19      0.00
  -17   13    3      0.48      0.00
  -16   13    3      0.98      0.00
  -15   13    3     -3.15      0.00
  -14   13    3      2.14      0.00
  -13   13    3      0.88      0.00
  -12   13    3     -1.48      0.00
  -11   13    3      0.22      0.00
  -10   13    3     -0.73      0.00
   -9   13    3      0.69      0.00
   -8   13    3      3.43      0.00
   -7   13    3     -5.92      0.00
   -6   13    3     -1.58      0.00
   -5   13    3     -3.09      0.00
   -4   13    3     -7.89      0.00
   -3   13    3      7.20      0.00
   -2   13    3    -12.51      0.00
   -1   13    3     -2.33      0.00
    0   13    3     -9.05      0.00
    1   13    3     -9.63      0.00
    6   13    3      5.97      0.00
   12   13    3     -2.42      0.00
   13   13    3      3.22      0.00
   14   13    3      1.88      0.00
   15   13    3     -3.67      0.00
   16   13    3     -2.79      0.00
  -19   14    3      0.42      0.00
  -18   14    3      2.14      0.00
  -17   14    3      1.00      0.00
  -16   14    3     -0.83      0.00
  -15   14    3     -3.01      0.00
  -14   14    3     -1.98      0.00
  -13   14    3      1.71      0.00
  -12   14    3      0.37      0.00
  -11   14    3      3.43      0.00
   -9   14    3     -8.55      0.00
   -8   14    3      3.19      0.00
   -7   14    3      0.62      0.00
   -6   14    3     -2.08      0.00
   -5   14    3     -7.59      0.00
   -4   14    3     -3.25      0.00
   -3   14    3     -0.16      0.00
   -2   14    3      6.14      0.00
   -1   14    3     -4.97      0.00
    0   14    3     -4.59      0.00
    7   14    3     10.76      0.00
   11   14    3      6.00      0.00
   12   14    3     -1.56      0.00
   13   14    3      0.41      0.00
   14   14    3      5.24      0.00
   15   14    3     -1.47      0.00
   16   14    3      3.42      0.00
   17   14    3     -0.27      0.00
  -19   15    3      1.24      0.00
  -18   15    3     -2.73      0.00
  -17   15    3      3.31      0.00
  -16   15    3     -2.10      0.00
  -15   15    3     -3.03      0.00
  -14   15    3     -1.19      0.00
  -13   15    3      2.45      0.00
  -12   15    3      1.08      0.00
  -11   15    3      1.64      0.00
  -10   15    3     -0.56      0.00
   -9   15    3     -0.17      0.00
   -7   15    3     -8.48      0.00
   -6   15    3      4.08      0.00
   -5   15    3     -1.41      0.00
   -3   15    3     13.70      0.00
   -2   15    3     -1.28      0.00
    0   15    3     -9.36      0.00
    1   15    3      1.62      0.00
   13   15    3     -0.38      0.00
   14   15    3      3.92      0.00
   15   15    3     -5.17      0.00
   16   15    3      2.90      0.00
   17   15    3      4.50      0.00
  -19   16    3      1.41      0.00
  -18   16    3      0.96      0.00
  -17   16    3      0.64      0.00
  -16   16    3     -0.07      0.00
  -15   16    3     -1.89      0.00
  -14   16    3     -0.26      0.00
  -13   16    3      1.37      0.00
  -12   16    3     -1.62      0.00
  -10   16    3      4.72      0.00
   -9   16    3     -6.19      0.00
   -8   16    3      3.67      0.00
   -7   16    3     -3.94      0.00
   -6   16    3      6.21      0.00
   -5   16    3     -8.00      0.00
   -4   16    3      1.09      0.00
   -3   16    3     -1.31      0.00
   -2   16    3      0.44      0.00
   -1   16    3    -11.42      0.00
    0   16    3      3.60      0.00
   11   16    3      4.29      0.00
   12   16    3      2.12      0.00
   13   16    3      0.83      0.00
   14   16    3      3.57      0.00
   15   16    3     -0.99      0.00
   16   16    3      1.10      0.00
   17   16    3     -0.33      0.00
  -19   17    3      1.39      0.00
  -18   17    3     -3.51      0.00
  -17   17    3      3.98      0.00
  -16   17    3     -1.40      0.00
  -15   17    3     -2.68      0.00
  -14   17    3     -1.26      0.00
  -13   17    3     -1.32      0.00
  -12   17    3     -0.46      0.00
  -11   17    3      2.62      0.00
  -10   17    3      3.34      0.00
   -9   17    3     -2.42      0.00
   -8   17    3      4.89      0.00
   -7   17    3     -3.56      0.00
   -6   17    3      4.46      0.00
   -3   17    3     10.73      0.00
   -2   17    3      1.89      0.00
   13   17    3     -1.94      0.00
   14   17    3      2.86      0.00
   15   17    3     -3.24      0.00
   16   17    3      5.13      0.00
   17   17    3      2.94      0.00
  -19   18    3      0.56      0.00
  -18   18    3     -0.61      0.00
  -17   18    3      2.52      0.00
  -16   18    3      0.52      0.00
  -15   18    3     -1.29      0.00
  -14   18    3     -2.46      0.00
  -13   18    3      1.64      0.00
  -12   18    3     -0.41      0.00
  -11   18    3     -0.54      0.00
   -9   18    3     -5.97      0.00
   -8   18    3      5.34      0.00
   -5   18    3     -7.31      0.00
   -3   18    3      4.46      0.00
   -2   18    3      8.71      0.00
    1   18    3     -3.92      0.00
   14   18    3      0.26      0.00
   17   18    3      1.36      0.00
   18   18    3      0.43      0.00
  -19   19    3     -0.34      0.00
  -18   19    3     -0.68      0.00
  -17   19    3      2.60      0.00
  -16   19    3      2.71      0.00
  -15   19    3     -5.06      0.00
  -14   19    3      1.30      0.00
  -13   19    3     -3.44      0.00
  -12   19    3      0.94      0.00
  -11   19    3     -1.10      0.00
  -10   19    3      4.47      0.00
   -9   19    3     -1.51      0.00
   -8   19    3      2.67      0.00
   -4   19    3     -4.27      0.00
   -2   19    3     -4.00      0.00
   -1   19    3      7.48      0.00
    3   19    3    -13.67      0.00
   15   19    3     -0.64      0.00
   16   19    3      2.31      0.00
   17   19    3      2.04      0.00
   18   19    3      0.50      0.00
  -18   20    3     -2.63      0.00
  -17   20    3      2.84      0.00
  -16   20    3      0.33      0.00
  -15   20    3     -0.74      0.00
  -14   20    3     -4.13      0.00
  -13   20    3      2.79      0.00
  -12   20    3     -3.26      0.00
  -11   20    3     -0.96      0.00
  -10   20    3      2.48      0.00
   -9   20    3     -4.40      0.00
   -3   20    3      8.68      0.00
   -2   20    3      3.69      0.00
    0   20    3     10.81      0.00
    1   20    3     -2.40      0.00
    2   20    3     -5.08      0.00
    6   20    3     -0.09      0.00
   14   20    3      0.23      0.00
   15   20    3     -0.04      0.00
   17   20    3      3.19      0.00
   18   20    3      2.61      0.00
  -18   21    3      2.65      0.00
  -17   21    3      0.69      0.00
  -16   21    3      3.80      0.00
  -15   21    3     -5.38      0.00
  -14   21    3      4.83      0.00
  -13   21    3     -2.97      0.00
  -12   21    3      3.42      0.00
  -11   21    3     -0.08      0.00
  -10   21    3      1.32      0.00
   -9   21    3     -2.19      0.00
   -6   21    3     -2.92      0.00
   -4   21    3     -3.78      0.00
   -3   21    3      1.50      0.00
    0   21    3      4.58      0.00
    1   21    3      4.54      0.00
    3   21    3    -10.82      0.00
    6   21    3      9.92      0.00
    9   21    3      1.45      0.00
   10   21    3      3.82      0.00
   11   21    3      1.75      0.00
   16   21    3      1.35      0.00
   18   21    3      0.87      0.00
  -18   22    3     -4.21      0.00
  -17   22    3     -0.72      0.00
  -16   22    3      0.62      0.00
  -15   22    3      1.13      0.00
  -14   22    3     -4.67      0.00
  -13   22    3      2.77      0.00
  -12   22    3     -4.10      0.00
  -11   22    3      0.17      0.00
  -10   22    3      2.92      0.00
   -9   22    3     -1.50      0.00
   -5   22    3      7.48      0.00
   -4   22    3     -3.42      0.00
   -3   22    3      8.07      0.00
   -1   22    3     -0.24      0.00
    0   22    3     10.27      0.00
    3   22    3      3.50      0.00
    9   22    3      9.05      0.00
   10   22    3     -2.90      0.00
   16   22    3     -0.31      0.00
  -18   23    3      0.76      0.00
  -17   23    3      0.65      0.00
  -16   23    3      4.54      0.00
  -15   23    3     -2.68      0.00
  -14   23    3      2.38      0.00
  -13   23    3     -2.54      0.00
  -12   23    3     -0.05      0.00
  -11   23    3      2.54      0.00
  -10   23    3     -0.01      0.00
   -9   23    3      0.44      0.00
   -4   23    3     -4.73      0.00
   -2   23    3     -1.07      0.00
    0   23    3      3.27      0.00
    1   23    3      2.36      0.00
    2   23    3     -0.69      0.00
    3   23    3     -4.43      0.00
    9   23    3      5.55      0.00
   11   23    3      3.26      0.00
   17   23    3     -1.12      0.00
   18   23    3      3.48      0.00
  -18   24    3     -3.99      0.00
  -17   24    3      0.86      0.00
  -16   24    3      1.56      0.00
  -15   24    3     -0.01      0.00
  -14   24    3     -3.84      0.00
  -13   24    3      1.60      0.00
  -12   24    3     -2.46      0.00
  -11   24    3      2.40      0.00
  -10   24    3      0.29      0.00
   -9   24    3     -5.23      0.00
   -4   24    3     -5.22      0.00
   -3   24    3     10.70      0.00
   -2   24    3    -11.52      0.00
   -1   24    3     -4.09      0.00
    0   24    3      2.42      0.00
    2   24    3      6.67      0.00
    6   24    3     -4.94      0.00
   10   24    3     -3.52      0.00
   13   24    3     -3.10      0.00
   18   24    3     -0.97      0.00
  -18   25    3     -0.15      0.00
  -17   25    3      1.43      0.00
  -16   25    3      1.44      0.00
  -15   25    3     -1.09      0.00
  -14   25    3     -1.03      0.00
  -13   25    3     -0.86      0.00
  -12   25    3     -1.45      0.00
  -11   25    3      2.67      0.00
  -10   25    3     -3.91      0.00
   -5   25    3      3.43      0.00
   -4   25    3      0.82      0.00
   -1   25    3    -11.76      0.00
[truncated: 5,717,296 more chars]
